# Supplementary material for: Quantification of Blood Flow and Topology in Developing Vascular Networks
Source: PLoS One. 2014 May 13;9(5):e96856. doi: 10.1371/journal.pone.0096856 (PMC4019654; doi:10.1371/journal.pone.0096856)
Supplement: File S1 — Data on vessel segment characteristics and network topology for every embryo for both measurement series T1 and T2. (ZIP) [file pone.0096856.s002.zip]

Archive with 29 entries (29 files):
- NetworkTopology_embryo1_T1.csv
- NetworkTopology_embryo1_T2.csv
- NetworkTopology_embryo2_T1.csv
- NetworkTopology_embryo2_T2.csv
- NetworkTopology_embryo3_T1.csv
- NetworkTopology_embryo3_T2.csv
- NetworkTopology_embryo4_T1.csv
- NetworkTopology_embryo4_T2.csv
- NetworkTopology_embryo5_T1.csv
- NetworkTopology_embryo5_T2.csv
- NetworkTopology_embryo6_T1.csv
- NetworkTopology_embryo6_T2.csv
- NetworkTopology_embryo7_T1.csv
- NetworkTopology_embryo7_T2.csv
- VesselSegmentCharacteristics_embryo1_T1.csv
- VesselSegmentCharacteristics_embryo1_T2.csv
- VesselSegmentCharacteristics_embryo2_T1.csv
- VesselSegmentCharacteristics_embryo2_T2.csv
- VesselSegmentCharacteristics_embryo3_T1.csv
- VesselSegmentCharacteristics_embryo3_T2.csv
- VesselSegmentCharacteristics_embryo4_T1.csv
- VesselSegmentCharacteristics_embryo4_T2.csv
- VesselSegmentCharacteristics_embryo5_T1.csv
- VesselSegmentCharacteristics_embryo5_T2.csv
- VesselSegmentCharacteristics_embryo6_T1.csv
- VesselSegmentCharacteristics_embryo6_T2.csv
- VesselSegmentCharacteristics_embryo7_T1.csv
- VesselSegmentCharacteristics_embryo7_T2.csv
- Content_ESM.pdf
