# Supplementary material for: Quantification of Blood Flow and Topology in Developing Vascular Networks
Source: PLoS One. 2014 May 13;9(5):e96856. doi: 10.1371/journal.pone.0096856 (PMC4019654; doi:10.1371/journal.pone.0096856)
Supplement: File S1 — Data on vessel segment characteristics and network topology for every embryo for both measurement series T1 and T2. (ZIP) [file pone.0096856.s002.zip › VesselSegmentCharacteristics_embryo1_T1.csv]

n	x1	y1	x2	y2	endpoint	L	V_cl	D	quantified	flow_direction
1	2291	51.6	2383.9	268.32	0	255.42	48766	01-02-87	1	1
2	2291	51.6	2497.4	01-10-32	1	223.17	NaN	NaN	0	0
3	2291	51.6	2198.2	20.64	1	105.78	38.19	83393	0	0
4	856.56	72.24	577.92	330.24	0	428.28	64174	54492	1	-1
5	856.56	72.24	743.04	01-10-32	1	139.32	34554	30124	1	1
6	856.56	72.24	835.92	01-10-32	1	85.14	43018	75571	1	1
7	299.28	113.52	433.44	175.44	0	159.96	44.81	41504	1	-1
8	299.28	113.52	113.52	330.24	0	337.98	40866	12548	1	-1
9	299.28	113.52	196.08	20.64	1	141.9	59782	48787	1	1
10	3096	123.84	2941.2	237.36	0	201.24	53789	38909	1	-1
11	3096	123.84	3096	103.2	1	20.64	73894	51794	1	1
12	3096	123.84	3106.3	134.16	1	14.19	NaN	NaN	0	0
13	1496.4	134.16	1465.4	350.88	0	229.62	78154	85969	1	-1
14	1496.4	134.16	1444.8	41.28	1	119.97	77158	78977	1	1
15	1496.4	134.16	1527.4	144.48	1	34.83	NaN	NaN	-1	NaN
16	1878.2	154.8	1826.6	474.72	0	349.59	101.08	98559	1	-1
17	1878.2	154.8	1702.8	20.64	1	242.52	31775	01-08-73	1	1
18	1878.2	154.8	2125.9	20.64	1	330.24	79836	102.89	1	1
19	433.44	175.44	495.36	299.28	0	149.64	59244	47967	1	-1
20	433.44	175.44	464.4	30.96	1	174.15	63214	63.74	1	1
21	2941.2	237.36	2786.4	402.48	0	241.23	60089	37119	1	-1
22	2941.2	237.36	2972.2	474.72	0	259.29	67443	52861	1	-1
23	2383.9	268.32	2414.9	516	0	286.38	51951	20909	1	-1
24	2383.9	268.32	2538.7	30.96	1	316.05	55383	40355	1	1
25	1259	278.64	1465.4	350.88	0	236.07	29158	16547	1	-1
26	1259	278.64	1052.6	381.84	0	278.64	45935	19264	1	-1
27	1259	278.64	1155.8	20.64	1	307.02	52464	30497	1	1
28	495.36	299.28	577.92	330.24	0	95.46	NaN	NaN	0	0
29	495.36	299.28	402.48	443.76	0	183.18	51741	41437	1	-1
30	113.52	330.24	41.28	412.8	0	118.68	NaN	NaN	0	0
31	113.52	330.24	402.48	443.76	0	335.4	58917	10498	1	-1
32	577.92	330.24	670.8	423.12	0	143.19	110.8	0.81104	1	-1
33	1465.4	350.88	1238.4	691.44	0	470.85	106.33	89405	1	-1
34	1052.6	381.84	959.76	495.36	0	152.22	66089	78845	1	-1
35	1052.6	381.84	980.4	61.92	1	366.36	69.5	85389	1	1
36	2786.4	402.48	2693.5	464.4	0	118.68	88577	65359	1	-1
37	2786.4	402.48	2972.2	474.72	0	259.29	NaN	NaN	0	0
38	41.28	412.8	61.92	536.64	0	132.87	NaN	NaN	0	0
39	41.28	412.8	20.64	381.84	1	39.99	NaN	NaN	0	0
40	670.8	423.12	959.76	495.36	0	318.63	55298	71123	1	-1
41	670.8	423.12	546.96	639.84	0	279.93	55779	26267	1	-1
42	2621.3	423.12	2693.5	464.4	0	89.01	69447	40697	1	1
43	2621.3	423.12	2414.9	516	0	245.1	62886	39199	1	-1
44	2621.3	423.12	2827.7	01-10-32	1	504.39	41181	19939	1	1
45	402.48	443.76	443.76	546.96	0	119.97	78638	31183	1	-1
46	2693.5	464.4	2662.6	701.76	0	250.26	32844	15091	1	-1
47	1826.6	474.72	2198.2	712.08	0	546.96	44092	48004	1	1
48	1826.6	474.72	1733.8	856.56	0	428.28	129.22	95064	1	-1
49	2972.2	474.72	3065	536.64	0	118.68	145.11	51702	0	0
50	959.76	495.36	939.12	577.92	0	91.59	44115	83707	1	-1
51	2414.9	516	2342.6	619.2	0	132.87	74009	66456	1	-1
52	61.92	536.64	185.76	660.48	0	187.05	82938	58302	1	-1
53	61.92	536.64	01-10-32	650.16	1	135.45	NaN	NaN	0	0
54	3065	536.64	2920.6	732.72	0	268.32	117.78	98884	1	-1
55	3065	536.64	3096	485.04	1	64.5	62655	60588	1	1
56	443.76	546.96	546.96	639.84	0	141.9	68016	64886	1	-1
57	443.76	546.96	185.76	660.48	0	313.47	57404	23592	1	1
58	939.12	577.92	949.44	794.64	0	246.39	81638	101.15	1	-1
59	939.12	577.92	970.08	588.24	1	34.83	73722	80617	-1	NaN
60	2342.6	619.2	2198.2	712.08	0	183.18	85153	89.93	1	-1
61	2342.6	619.2	2528.4	815.28	0	291.54	53989	01-03-99	1	-1
62	546.96	639.84	546.96	990.72	0	393.45	75399	81106	1	-1
63	185.76	660.48	216.72	732.72	0	85.14	54701	41433	1	-1
64	1238.4	691.44	949.44	794.64	0	348.3	63.18	86249	1	-1
65	1238.4	691.44	1279.7	804.96	0	130.29	86114	161.1	1	-1
66	2662.6	701.76	2528.4	815.28	0	193.5	41418	38928	1	1
67	2662.6	701.76	2786.4	815.28	0	170.28	49906	14407	1	-1
68	2198.2	712.08	2074.3	970.08	0	317.34	97085	74104	1	-1
69	216.72	732.72	165.12	815.28	0	104.49	66995	102.27	1	-1
70	216.72	732.72	546.96	990.72	0	443.76	48753	56346	1	-1
71	2920.6	732.72	2796.7	804.96	0	153.51	112.91	120.48	1	-1
72	949.44	794.64	1042.3	1186.8	0	438.6	102.24	109.26	1	-1
73	1279.7	804.96	1269.4	1073.3	0	297.99	79358	66689	1	-1
74	1279.7	804.96	1310.6	784.32	1	39.99	88365	69389	-1	NaN
75	2796.7	804.96	2786.4	815.28	0	14.19	NaN	NaN	0	0
76	165.12	815.28	123.84	990.72	0	201.24	44333	49531	1	-1
77	165.12	815.28	185.76	815.28	1	20.64	72432	81706	-1	NaN
78	2528.4	815.28	2559.4	856.56	0	54.18	435.55	49505	0	0
79	2786.4	815.28	2755.4	846.24	0	43.86	127.96	101.62	1	-1
80	2755.4	846.24	2559.4	856.56	0	218.01	71.78	31-08-49	1	-1
81	2755.4	846.24	2734.8	1063	0	233.49	124.85	140.97	1	-1
82	1733.8	856.56	2074.3	970.08	0	387	40927	15185	1	1
83	1733.8	856.56	1692.5	1052.6	0	221.88	152.48	133.95	1	-1
84	2559.4	856.56	2425.2	1083.6	0	282.51	52758	82894	1	-1
85	2074.3	970.08	1888.6	1166.2	0	339.27	55122	59982	1	-1
86	123.84	990.72	165.12	1032	0	58.05	48372	59048	1	-1
87	123.84	990.72	72.24	1155.8	0	251.55	54757	87447	0	0
88	546.96	990.72	1001	1351.9	0	621.78	77027	87279	1	-1
89	165.12	1032	154.8	1052.6	1	24.51	74127	65.61	-1	NaN
90	1692.5	1052.6	1620.2	1124.9	0	101.91	174.17	155.56	1	-1
91	1692.5	1052.6	1888.6	1166.2	0	248.97	70.31	103.3	1	1
92	2734.8	1063	2724.5	1135.2	0	76.11	111.98	89845	1	-1
93	2734.8	1063	2683.2	1063	1	51.6	90838	102.98	-1	NaN
94	1269.4	1073.3	1042.3	1186.8	0	273.48	78987	107.52	1	-1
95	1269.4	1073.3	1300.3	1093.9	1	39.99	87552	88108	-1	NaN
96	2425.2	1083.6	2497.4	1259	0	221.88	78646	11-08-13	1	-1
97	2425.2	1083.6	2187.8	939.12	1	303.15	38918	6047	1	1
98	1620.2	1124.9	1609.9	1382.9	0	279.93	62635	81423	1	-1
99	1620.2	1124.9	1403.5	1403.5	0	410.22	109.54	203.8	1	-1
100	2724.5	1135.2	2827.7	1145.5	0	107.07	253.73	71266	0	0
101	2724.5	1135.2	2662.6	1197.1	0	87.72	158.74	158.64	1	-1
102	2827.7	1145.5	2807	1496.4	0	425.7	52799	59551	1	-1
103	2827.7	1145.5	3085.7	939.12	1	349.59	70467	57518	1	1
104	72.24	1155.8	92.88	1321	0	181.89	55438	57109	1	-1
105	72.24	1155.8	92.88	1145.5	1	24.51	62926	92507	-1	NaN
106	1888.6	1166.2	1929.8	1568.6	0	470.85	51114	46056	1	-1
107	1042.3	1186.8	1001	1351.9	0	190.92	115.44	105.45	1	-1
108	2662.6	1197.1	2538.7	1207.4	0	145.77	118.88	163.06	1	-1
109	2662.6	1197.1	2631.6	1351.9	0	167.7	53274	49709	1	-1
110	2538.7	1207.4	2497.4	1259	0	68.37	131.12	115.8	1	-1
111	2538.7	1207.4	2518.1	1155.8	1	60.63	127.34	122.18	-1	NaN
112	2497.4	1259	2445.8	1341.6	0	104.49	144.78	99543	1	-1
113	92.88	1321	216.72	1434.5	0	176.73	57213	22765	1	-1
114	92.88	1321	20.64	1310.6	1	76.11	NaN	NaN	0	0
115	2445.8	1341.6	2631.6	1351.9	0	215.43	60119	34766	1	1
116	2445.8	1341.6	2260.1	1548	0	288.96	165.36	126.13	1	-1
117	1001	1351.9	1104.2	1640.9	0	348.3	126.71	131.58	1	-1
118	2631.6	1351.9	2724.5	1455.1	0	141.9	48357	01-07-21	1	-1
119	1609.9	1382.9	1486.1	1517	0	190.92	48096	61658	1	-1
120	1609.9	1382.9	1723.4	1579	0	242.52	29902	8103	1	-1
121	1403.5	1403.5	1486.1	1517	0	148.35	85358	118.53	1	-1
122	1403.5	1403.5	1238.4	1558.3	0	234.78	87811	156.59	1	-1
123	216.72	1434.5	340.56	1692.5	0	309.6	59719	25187	1	-1
124	2724.5	1455.1	2807	1496.4	0	99.33	56108	28653	1	1
125	2724.5	1455.1	1960.8	2311.7	1	1551.9	43221	22063	1	-1
126	2807	1496.4	2807	1568.6	1	81.27	55574	59852	1	1
127	1486.1	1517	1517	1754.4	0	250.26	86243	120.29	1	-1
128	3054.7	1537.7	3023.8	1878.2	0	362.49	119.54	145.37	1	-1
129	3054.7	1537.7	3106.3	1248.7	1	310.89	NaN	NaN	0	0
130	3054.7	1537.7	2910.2	1568.6	1	157.38	37609	01-09-26	1	-1
131	2260.1	1548	1950.5	1599.6	0	365.07	85603	123.39	1	-1
132	2260.1	1548	2105.3	1795.7	0	353.46	73499	157.2	1	-1
133	1238.4	1558.3	1104.2	1640.9	0	168.99	55177	50607	1	-1
134	1238.4	1558.3	1197.1	1733.8	0	210.27	295.17	75425	0	0
135	1929.8	1568.6	1723.4	1579	0	219.3	191.08	70762	0	0
136	1929.8	1568.6	1950.5	1599.6	0	39.99	NaN	NaN	0	0
137	1723.4	1579	1651.2	1754.4	0	205.11	39.5	15936	1	-1
138	1950.5	1599.6	1888.6	1847.3	0	273.48	70765	100.02	1	-1
139	1104.2	1640.9	1155.8	1713.1	0	94.17	152.72	163.86	1	-1
140	103.2	1671.8	340.56	1692.5	0	263.16	82384	58885	1	-1
141	103.2	1671.8	154.8	2002.1	0	352.17	60.76	40551	1	-1
142	103.2	1671.8	41.28	1558.3	1	139.32	95901	95357	1	1
143	340.56	1692.5	361.2	1713.1	0	29.67	174.16	41629	1	-1
144	361.2	1713.1	392.16	1960.8	0	269.61	97828	67.49	1	-1
145	361.2	1713.1	877.2	1991.8	0	643.71	80731	44278	1	-1
146	1155.8	1713.1	1197.1	1733.8	0	50.31	179.53	173.26	1	-1
147	1155.8	1713.1	1021.7	2002.1	0	353.46	NaN	NaN	0	0
148	1197.1	1733.8	1362.2	1960.8	0	295.41	156.08	171.38	1	-1
149	1517	1754.4	1651.2	1754.4	0	143.19	45715	38726	1	1
150	1517	1754.4	1506.7	1764.7	0	14.19	NaN	NaN	0	0
151	1651.2	1754.4	1888.6	1847.3	0	282.51	NaN	NaN	0	0
152	1506.7	1764.7	1362.2	1960.8	0	255.42	82844	108.76	1	-1
153	1506.7	1764.7	1465.4	1754.4	1	45.15	114.74	101.87	-1	NaN
154	2105.3	1795.7	1888.6	1847.3	0	252.84	88637	154.87	1	-1
155	2105.3	1795.7	2136.2	1795.7	1	30.96	86541	95338	-1	NaN
156	1888.6	1847.3	1475.8	2074.3	0	539.22	96456	224.9	1	-1
157	3023.8	1878.2	2683.2	1940.2	0	392.16	83286	49921	1	-1
158	3023.8	1878.2	3023.8	2002.1	0	132.87	NaN	NaN	0	0
159	2683.2	1940.2	2590.3	2053.7	0	158.67	69615	45111	1	-1
160	2683.2	1940.2	2662.6	1919.5	1	29.67	80306	39142	-1	NaN
161	392.16	1960.8	536.64	2033	0	174.15	87411	48024	1	-1
162	392.16	1960.8	330.24	2064	0	129	95608	54787	1	-1
163	1362.2	1960.8	1393.2	1991.8	0	43.86	156.97	240.09	1	-1
164	877.2	1991.8	990.72	2033	0	130.29	80756	63007	1	-1
165	877.2	1991.8	753.36	2115.6	0	193.5	42921	01-04-01	1	-1
166	1393.2	1991.8	1475.8	2074.3	0	117.39	132.8	281.51	1	-1
167	1393.2	1991.8	1269.4	2167.2	0	227.04	168	238.74	1	-1
168	154.8	2002.1	330.24	2064	0	201.24	37291	18856	1	-1
169	154.8	2002.1	82.56	2074.3	0	114.81	52886	45171	1	-1
170	1021.7	2002.1	990.72	2033	0	43.86	72878	18439	1	1
171	1021.7	2002.1	1124.9	2033	0	116.1	95.23	65513	1	-1
172	3023.8	2002.1	2786.4	2146.6	0	296.7	163.14	558.01	1	-1
173	3023.8	2002.1	3116.6	2095	1	138.03	NaN	NaN	0	0
174	536.64	2033	619.2	2115.6	0	117.39	98607	54271	1	-1
175	536.64	2033	546.96	2002.1	1	34.83	91855	67776	-1	NaN
176	990.72	2033	928.8	2270.4	0	263.16	60307	43933	1	-1
177	1124.9	2033	1176.5	2115.6	0	104.49	96396	57723	1	-1
178	1124.9	2033	1135.2	2002.1	1	34.83	63446	58381	-1	NaN
179	2590.3	2053.7	2786.4	2146.6	0	234.78	185.56	459.3	1	1
180	2590.3	2053.7	2631.6	2291	0	288.96	254.12	171.36	0	0
181	330.24	2064	454.08	2249.8	0	237.36	74925	71017	1	-1
182	82.56	2074.3	227.04	2332.3	0	326.37	150.12	131.12	1	-1
183	82.56	2074.3	51.6	1991.8	1	95.46	87189	91389	1	1
184	1475.8	2074.3	1496.4	2218.8	0	161.25	157.84	347.39	1	-1
185	619.2	2115.6	753.36	2115.6	0	143.19	64583	13812	1	-1
186	619.2	2115.6	598.56	2187.8	0	81.27	80222	69615	1	-1
187	753.36	2115.6	928.8	2270.4	0	251.55	62854	38737	1	-1
188	1176.5	2115.6	1269.4	2167.2	0	114.81	93018	65382	1	-1
189	1176.5	2115.6	1155.8	2156.9	1	50.31	NaN	NaN	-1	NaN
190	2786.4	2146.6	2631.6	2291	0	220.59	171.36	486.91	1	-1
191	1269.4	2167.2	1310.6	2342.6	0	192.21	92.2	49364	1	-1
192	598.56	2187.8	454.08	2249.8	0	170.28	55347	52785	1	-1
193	598.56	2187.8	691.44	2394.2	0	245.1	63781	66857	1	-1
194	1496.4	2218.8	1434.5	2445.8	0	252.84	166.13	314.6	1	-1
195	1496.4	2218.8	1403.5	2218.8	1	92.88	198.96	166.77	-1	NaN
196	454.08	2249.8	474.72	2363.3	0	130.29	69751	68469	1	-1
197	928.8	2270.4	1032	2404.6	0	176.73	54616	38884	1	-1
198	2631.6	2291	2580	2383.9	0	114.81	226.31	333	1	-1
199	227.04	2332.3	340.56	2404.6	0	143.19	334.28	62591	0	0
200	227.04	2332.3	113.52	2652.2	0	375.39	114.51	93009	1	-1
201	1310.6	2342.6	1434.5	2445.8	0	184.47	58844	51564	1	-1
202	1310.6	2342.6	1135.2	2456.2	0	221.88	32522	26958	1	-1
203	474.72	2363.3	340.56	2404.6	0	159.96	79.74	129.01	1	1
204	474.72	2363.3	526.32	2435.5	0	94.17	114.03	92366	1	-1
205	2580	2383.9	2476.8	2466.5	0	138.03	197.55	465.39	1	-1
206	2580	2383.9	2930.9	2487.1	0	402.48	119.57	163.11	1	1
207	691.44	2394.2	660.48	2538.7	0	157.38	NaN	NaN	0	0
208	691.44	2394.2	1124.9	2641.9	0	536.64	52085	67961	1	1
209	340.56	2404.6	526.32	2662.6	0	340.56	29233	16-08-13	1	-1
210	1032	2404.6	1135.2	2456.2	0	125.13	102.21	50925	1	-1
211	1032	2404.6	1021.7	2425.2	1	24.51	63491	69.33	-1	NaN
212	526.32	2435.5	660.48	2538.7	0	176.73	114.75	106.98	1	-1
213	526.32	2435.5	474.72	2487.1	1	73.53	198.93	57887	-1	NaN
214	1434.5	2445.8	1372.6	2714.2	0	294.12	155.58	413.79	1	-1
215	1135.2	2456.2	1155.8	2611	0	163.83	80147	60963	1	-1
216	3085.7	2456.2	2930.9	2487.1	0	176.73	113.17	119.52	1	-1
217	3085.7	2456.2	3096	2435.5	1	24.51	126.55	127.12	-1	NaN
218	3085.7	2456.2	3116.6	2507.8	1	64.5	NaN	NaN	0	0
219	2476.8	2466.5	2342.6	2487.1	0	150.93	180.34	531.31	1	-1
220	2476.8	2466.5	2456.2	2600.6	0	143.19	313.85	215.1	0	0
221	2342.6	2487.1	2187.8	2538.7	0	193.5	179.62	538.05	1	-1
222	2342.6	2487.1	2342.6	2641.9	0	154.8	256.26	244.54	0	0
223	2930.9	2487.1	3013.4	2724.5	0	272.19	65172	121.89	1	1
224	660.48	2538.7	670.8	2549	0	14.19	NaN	NaN	0	0
225	2187.8	2538.7	1960.8	2559.4	0	278.64	102.57	304.72	1	-1
226	2187.8	2538.7	2177.5	2683.2	0	157.38	171.75	436.01	1	-1
227	670.8	2549	825.6	2600.6	0	176.73	101.05	67553	1	-1
228	670.8	2549	660.48	2652.2	0	107.07	78.58	116.43	1	-1
229	1960.8	2559.4	1919.5	2641.9	0	99.33	88486	312.36	1	-1
230	1960.8	2559.4	1816.3	2487.1	1	183.18	32854	59341	1	-1
231	825.6	2600.6	1052.6	2879.3	0	372.81	77321	92752	1	-1
232	825.6	2600.6	835.92	2569.7	1	34.83	62124	64035	-1	NaN
233	2456.2	2600.6	2342.6	2641.9	0	130.29	58742	143.85	1	-1
234	2456.2	2600.6	2487.1	2621.3	1	39.99	108.33	102.54	-1	NaN
235	1155.8	2611	1124.9	2641.9	0	43.86	85244	59799	1	-1
236	1155.8	2611	1372.6	2714.2	0	265.74	213.02	94.83	0	0
237	1124.9	2641.9	1052.6	2879.3	0	267.03	65628	55409	1	-1
238	1919.5	2641.9	1723.4	2683.2	0	212.85	82589	320.07	1	-1
239	1919.5	2641.9	2033	2838	0	242.52	NaN	NaN	0	0
240	2342.6	2641.9	2301.4	2683.2	0	58.05	125.63	120.66	1	-1
241	113.52	2652.2	206.4	2838	0	238.65	111.42	127.7	1	-1
242	113.52	2652.2	72.24	2641.9	1	45.15	96773	81364	-1	NaN
243	660.48	2652.2	526.32	2662.6	0	138.03	184.94	54276	0	0
244	660.48	2652.2	1042.3	2930.9	0	583.08	97221	140.69	1	-1
245	526.32	2662.6	392.16	2827.7	0	232.2	33627	01-07-11	1	1
246	1723.4	2683.2	1620.2	2765.8	0	170.28	54.29	98004	1	-1
247	2177.5	2683.2	2301.4	2683.2	0	132.87	284.65	175.67	0	0
248	2177.5	2683.2	2136.2	2745.1	0	78.69	195.79	429.44	1	-1
249	2301.4	2683.2	2311.7	2776.1	0	96.75	229.04	23598	0	0
250	1372.6	2714.2	1382.9	2755.4	0	45.15	158.85	338.59	1	-1
251	2848.3	2714.2	3013.4	2724.5	0	211.56	40629	52454	1	1
252	2848.3	2714.2	2683.2	2807	0	277.35	48136	49096	1	-1
253	2848.3	2714.2	2838	2734.8	1	24.51	70362	35718	-1	NaN
254	3013.4	2724.5	3096	2858.6	0	168.99	72182	163.94	1	1
255	2136.2	2745.1	2249.8	2796.7	0	135.45	113.92	174.82	0	0
256	2136.2	2745.1	2033	2838	0	141.9	171.88	522.44	1	-1
257	1382.9	2755.4	1496.4	2930.9	0	221.88	148.62	358.93	1	-1
258	1382.9	2755.4	1279.7	2765.8	1	107.07	174.76	109.11	-1	NaN
259	1620.2	2765.8	1589.3	2838	0	85.14	93868	257.54	1	-1
260	2311.7	2776.1	2249.8	2796.7	0	70.95	NaN	NaN	0	0
261	2311.7	2776.1	2549	2930.9	0	301.86	56.23	49577	1	1
262	2249.8	2796.7	2136.2	3085.7	0	344.43	56.43	19895	1	-1
263	2683.2	2807	2827.7	2869	0	170.28	44855	95573	1	1
264	2683.2	2807	2611	2920.6	0	143.19	84936	67021	1	-1
265	392.16	2827.7	206.4	2838	0	207.69	66063	12322	1	1
266	392.16	2827.7	536.64	2910.2	0	184.47	98766	41504	1	-1
267	206.4	2838	371.52	3199.2	0	429.57	95404	183.4	1	-1
268	1589.3	2838	1506.7	2930.9	0	127.71	530.92	122.64	0	0
269	1589.3	2838	1630.6	2858.6	1	50.31	104.5	189.99	-1	NaN
270	2033	2838	1929.8	3044.4	0	248.97	145.07	643.73	1	-1
271	3096	2858.6	2827.7	2869	0	297.99	41509	29523	1	-1
272	3096	2858.6	3106.3	2899.9	1	45.15	NaN	NaN	0	0
273	2827.7	2869	2920.6	3023.8	0	199.95	27312	49234	1	1
274	1052.6	2879.3	1042.3	2930.9	0	55.47	387.64	37932	0	0
275	536.64	2910.2	670.8	3281.8	0	436.02	40741	40232	1	-1
276	536.64	2910.2	660.48	2941.2	1	162.54	55781	11453	1	-1
277	2611	2920.6	2549	2930.9	0	74.82	55235	37319	1	-1
278	2611	2920.6	2838	3085.7	0	295.41	47956	11039	1	1
279	1042.3	2930.9	1279.7	3271.4	0	445.05	118.05	162.33	1	-1
280	1496.4	2930.9	1506.7	2930.9	0	01-10-32	NaN	NaN	0	0
281	1496.4	2930.9	1475.8	3188.9	0	283.8	141.75	537.37	1	-1
282	1506.7	2930.9	1599.6	2951.5	1	101.91	NaN	NaN	-1	NaN
283	2549	2930.9	2497.4	3106.3	0	197.37	31409	01-09-06	1	-1
284	2920.6	3023.8	2838	3085.7	0	108.36	103.59	270.11	1	-1
285	2920.6	3023.8	3085.7	3054.7	1	194.79	104.42	364.05	1	1
286	1929.8	3044.4	2012.4	3137.3	0	127.71	NaN	NaN	0	0
287	1929.8	3044.4	1764.7	3271.4	0	307.02	123.9	593.78	1	-1
288	2136.2	3085.7	2012.4	3137.3	0	145.77	77325	01-06-46	1	-1
289	2136.2	3085.7	2022.7	3250.8	0	256.71	NaN	NaN	0	0
290	2838	3085.7	2807	3219.8	0	147.06	85502	258.75	1	-1
291	2497.4	3106.3	2734.8	3302.4	0	325.08	50294	47619	1	1
292	2497.4	3106.3	2105.3	3477.8	0	620.49	63634	53445	1	-1
293	2012.4	3137.3	2022.7	3250.8	0	126.42	101	226.65	1	-1
294	1475.8	3188.9	1279.7	3271.4	0	230.91	102	447.47	1	-1
295	1475.8	3188.9	1537.7	3292.1	0	129	NaN	NaN	0	0
296	371.52	3199.2	299.28	3312.7	0	143.19	44894	122.88	1	-1
297	371.52	3199.2	588.24	3323	0	276.06	46029	82822	1	-1
298	2807	3219.8	2734.8	3302.4	0	118.68	85455	397.8	1	-1
299	2807	3219.8	3065	3333.4	0	304.44	56199	50859	1	1
300	2022.7	3250.8	2105.3	3477.8	0	261.87	94515	183.51	1	-1
301	1279.7	3271.4	1393.2	3539.8	0	340.56	121.54	487.2	1	-1
302	1764.7	3271.4	1537.7	3292.1	0	236.07	121.7	293.55	1	-1
303	1764.7	3271.4	1785.4	3601.7	0	365.07	98316	584.69	1	-1
304	670.8	3281.8	588.24	3323	0	99.33	75.65	89561	1	1
305	670.8	3281.8	753.36	3333.4	0	104.49	71764	114.54	1	-1
306	1537.7	3292.1	1444.8	3498.5	0	245.1	109.72	584.36	1	-1
307	2734.8	3302.4	2703.8	3426.2	0	136.74	93884	435.71	1	-1
308	299.28	3312.7	268.32	3591.4	0	350.88	92287	198.54	1	-1
309	299.28	3312.7	20.64	3199.2	1	331.53	68003	24315	1	1
310	588.24	3323	619.2	3446.9	0	145.77	56631	100.93	1	-1
311	753.36	3333.4	1001	3405.6	0	312.18	53852	76743	1	-1
312	753.36	3333.4	784.32	3477.8	0	166.41	57818	121.33	1	-1
313	3065	3333.4	3003.1	3395.3	0	87.72	NaN	NaN	0	0
314	3065	3333.4	3116.6	3395.3	1	89.01	61675	67.82	1	1
315	3003.1	3395.3	2807	3560.4	0	344.43	59195	48805	1	-1
316	3003.1	3395.3	3013.4	3643	0	367.65	52.04	310.87	1	-1
317	1001	3405.6	1124.9	3653.3	0	299.28	44091	74023	1	-1
318	1001	3405.6	1001	3385	1	20.64	62.44	30334	-1	NaN
319	2703.8	3426.2	2765.8	3570.7	0	170.28	101.28	490.62	1	-1
320	2703.8	3426.2	2187.8	3859.7	1	788.19	50538	52942	1	-1
321	619.2	3446.9	784.32	3477.8	0	178.02	46627	85615	1	-1
322	784.32	3477.8	846.24	3601.7	0	149.64	75896	95609	1	-1
323	2105.3	3477.8	2074.3	3622.3	0	166.41	107.91	190.61	1	-1
324	1444.8	3498.5	1393.2	3539.8	0	68.37	383.69	472.39	1	-1
325	1444.8	3498.5	1517	3663.6	0	194.79	776.16	40794	0	0
326	1393.2	3539.8	1382.9	3746.2	0	228.33	124.93	729.07	1	-1
327	2807	3560.4	2765.8	3570.7	0	45.15	118.76	39307	0	0
328	2807	3560.4	3013.4	3643	0	241.23	80401	146.2	1	1
329	2765.8	3570.7	2600.6	3870	0	367.65	98417	477.98	1	-1
330	268.32	3591.4	681.12	4128	0	719.82	102.49	229.01	1	-1
331	268.32	3591.4	227.04	3612	1	50.31	NaN	NaN	-1	NaN
332	846.24	3601.7	949.44	3704.9	0	145.77	89564	128.41	1	-1
333	1785.4	3601.7	1517	3663.6	0	303.15	129.15	563.39	1	-1
334	1785.4	3601.7	1919.5	3746.2	0	206.4	106.35	180.96	1	1
335	2074.3	3622.3	1960.8	3746.2	0	170.28	88937	266.89	1	-1
336	2074.3	3622.3	2105.3	3632.6	1	34.83	70479	53.32	-1	NaN
337	3013.4	3643	3013.4	3673.9	1	30.96	NaN	NaN	-1	NaN
338	1124.9	3653.3	1052.6	3684.2	0	85.14	71518	130.58	1	1
339	1124.9	3653.3	1382.9	3746.2	0	296.7	66668	37985	1	-1
340	1517	3663.6	1382.9	3746.2	0	168.99	303.4	711.71	1	-1
341	1052.6	3684.2	949.44	3704.9	0	119.97	70746	114.65	1	1
342	1052.6	3684.2	1042.3	3746.2	0	65.79	31414	102.28	1	1
343	949.44	3704.9	970.08	3746.2	0	50.31	99413	123.28	1	-1
344	970.08	3746.2	1042.3	3746.2	0	72.24	NaN	NaN	0	0
345	970.08	3746.2	1093.9	3921.6	0	256.71	65445	217.18	1	-1
346	1042.3	3746.2	1093.9	3921.6	0	211.56	55382	133.65	1	-1
347	1382.9	3746.2	1403.5	3993.8	0	282.51	186.69	1025.5	1	-1
348	1919.5	3746.2	1960.8	3746.2	0	41.28	124.31	59184	0	0
349	1919.5	3746.2	1888.6	4417	0	752.07	60.18	74344	1	-1
350	1960.8	3746.2	2115.6	4097	0	415.38	84718	136.8	1	-1
351	2600.6	3870	2115.6	4097	0	588.24	104.27	573.24	1	-1
352	2600.6	3870	2611	4220.9	0	389.58	52664	146.41	1	-1
353	1093.9	3921.6	1248.7	4045.4	0	206.4	76881	114.71	1	-1
354	1403.5	3993.8	1248.7	4045.4	0	176.73	NaN	NaN	0	0
355	1403.5	3993.8	1434.5	4055.8	0	74.82	265.36	873.86	1	-1
356	92.88	4024.8	72.24	4035.1	0	24.51	143.92	254.25	1	1
357	92.88	4024.8	154.8	4045.4	0	70.95	154.36	247.24	1	-1
358	92.88	4024.8	92.88	3962.9	1	61.92	214.55	105.22	-1	NaN
359	185.76	4024.8	154.8	4045.4	0	39.99	203.21	82786	0	0
360	185.76	4024.8	288.96	4148.6	0	166.41	145.22	380.73	1	-1
361	185.76	4024.8	20.64	3498.5	1	634.68	126.5	241.03	1	1
362	72.24	4035.1	61.92	4014.5	1	24.51	NaN	NaN	-1	NaN
363	72.24	4035.1	01-10-32	4128	1	118.68	143.77	296.62	1	1
364	154.8	4045.4	123.84	4200.2	0	167.7	137.74	59849	0	0
365	1248.7	4045.4	1362.2	4107.4	0	145.77	48252	63374	0	0
366	1434.5	4055.8	1362.2	4107.4	0	94.17	317.21	816.49	1	-1
367	1434.5	4055.8	1506.7	4293.1	0	283.8	167.15	987.21	1	-1
368	2115.6	4097	2012.4	4396.3	0	350.88	124.93	526.99	1	-1
369	1362.2	4107.4	1403.5	4324.1	0	251.55	128.56	630.1	1	-1
370	681.12	4128	1001	4406.6	0	454.08	112.47	239.91	1	-1
371	681.12	4128	660.48	4169.3	1	50.31	97098	118.78	-1	NaN
372	288.96	4148.6	443.76	4293.1	0	232.2	183.5	299.56	1	-1
373	288.96	4148.6	247.68	4189.9	1	58.05	125.97	121.52	-1	NaN
374	123.84	4200.2	268.32	4365.4	0	230.91	NaN	NaN	0	0
375	123.84	4200.2	01-10-32	4200.2	1	130.29	38182	86564	1	1
376	2776.1	4210.6	2611	4220.9	0	187.05	117.69	383.6	1	-1
377	2776.1	4210.6	2920.6	4365.4	0	214.14	82651	204.25	1	1
378	2776.1	4210.6	3116.6	3870	1	499.23	77726	537.73	1	1
379	2611	4220.9	2198.2	4396.3	0	485.04	101.73	607.02	1	-1
380	443.76	4293.1	268.32	4365.4	0	205.11	275.3	95141	0	0
381	443.76	4293.1	670.8	4468.6	0	299.28	176.64	291	1	-1
382	1506.7	4293.1	1403.5	4324.1	0	116.1	517.29	585.27	1	-1
383	1506.7	4293.1	1568.6	4427.3	0	159.96	570.08	536.58	1	-1
384	1403.5	4324.1	1527.4	4509.8	0	290.25	395.25	596.63	1	-1
385	268.32	4365.4	258	4417	0	55.47	NaN	NaN	0	0
386	2920.6	4365.4	3116.6	4406.6	1	219.3	80293	205.93	1	1
387	2920.6	4365.4	2889.6	4489.2	1	136.74	36737	402.6	1	1
388	2012.4	4396.3	1898.9	4427.3	0	126.42	131.96	322.6	1	-1
389	2012.4	4396.3	2043.4	4427.3	0	43.86	NaN	NaN	0	0
390	2198.2	4396.3	2043.4	4427.3	0	167.7	109.41	270	1	-1
391	2198.2	4396.3	2229.1	4478.9	1	101.91	NaN	NaN	-1	NaN
392	1001	4406.6	1104.2	4406.6	0	112.23	NaN	NaN	0	0
393	1001	4406.6	928.8	4520.2	0	143.19	NaN	NaN	0	0
394	1104.2	4406.6	1217.8	4592.4	0	251.55	108.18	45103	1	-1
395	1104.2	4406.6	1145.5	4324.1	1	99.33	NaN	NaN	-1	NaN
396	258	4417	185.76	4447.9	0	85.14	94504	45179	1	1
397	258	4417	412.8	4592.4	0	258	93253	01-09-81	1	1
398	1888.6	4417	1898.9	4427.3	0	14.19	NaN	NaN	0	0
399	1888.6	4417	1806	4437.6	1	91.59	204.99	97482	-1	NaN
400	1568.6	4427.3	1527.4	4509.8	0	99.33	436.63	568	1	-1
401	1568.6	4427.3	1692.5	4417	1	127.71	NaN	NaN	-1	NaN
402	1898.9	4427.3	1878.2	4561.4	0	143.19	129.57	281.83	1	-1
403	2043.4	4427.3	1971.1	4602.7	0	205.11	118.69	386.54	1	-1
404	185.76	4447.9	20.64	4355	1	203.82	41828	34132	0	0
405	185.76	4447.9	20.64	4489.2	1	340.56	60708	78971	1	1
406	670.8	4468.6	928.8	4520.2	0	304.44	197.03	280.41	1	-1
407	670.8	4468.6	639.84	4582.1	0	126.42	263.31	73944	0	0
408	1527.4	4509.8	1527.4	4695.6	0	194.79	430.72	570.18	1	-1
409	928.8	4520.2	1011.4	4613	0	127.71	338.91	197.79	1	-1
410	1878.2	4561.4	1971.1	4602.7	0	109.65	NaN	NaN	0	0
411	1878.2	4561.4	1723.4	4829.8	0	337.98	195.24	773.7	1	-1
412	639.84	4582.1	464.4	4644	0	201.24	45032	120.48	1	1
413	639.84	4582.1	815.28	4809.1	0	317.34	32962	10911	1	-1
414	412.8	4592.4	464.4	4644	0	73.53	182.58	13269	0	0
415	412.8	4592.4	206.4	4850.4	0	415.38	60.31	92477	1	1
416	1217.8	4592.4	1011.4	4613	0	232.2	158.92	324.7	1	1
417	1217.8	4592.4	1290	4664.6	0	101.91	158.52	369.98	1	-1
418	1971.1	4602.7	1723.4	4829.8	0	434.73	153.98	720.73	1	-1
419	1011.4	4613	990.72	4664.6	0	60.63	204.42	37924	0	0
420	464.4	4644	350.88	4871	0	273.48	47.07	157.74	1	1
421	990.72	4664.6	990.72	4685.3	0	20.64	126.81	17954	0	0
422	990.72	4664.6	815.28	4809.1	0	259.29	75034	11278	0	0
423	1290	4664.6	1527.4	4695.6	0	250.26	529.88	89591	0	0
424	1290	4664.6	1269.4	4788.5	0	132.87	638.02	550.97	1	-1
425	990.72	4685.3	1114.6	4809.1	0	187.05	126.91	7047	1	-1
426	990.72	4685.3	877.2	4943.3	0	304.44	52692	73971	1	1
427	1527.4	4695.6	1599.6	4819.4	0	153.51	604.41	599.46	1	-1
428	1269.4	4788.5	1114.6	4809.1	0	180.6	130.78	12339	0	0
429	1269.4	4788.5	1486.1	4829.8	0	239.94	294.6	95285	0	0
430	815.28	4809.1	825.6	4922.6	0	117.39	NaN	NaN	0	0
431	1114.6	4809.1	1145.5	5005.2	0	208.98	94006	80403	1	-1
432	1599.6	4819.4	1486.1	4829.8	0	117.39	124.28	760.65	1	1
433	1599.6	4819.4	1640.9	4860.7	0	58.05	289.33	502.17	1	-1
434	1486.1	4829.8	1382.9	5108.4	0	321.21	347.88	488.06	1	-1
435	1723.4	4829.8	1640.9	4860.7	0	95.46	334.38	483.66	1	1
436	206.4	4850.4	237.36	4881.4	0	50.31	170.12	104.1	1	-1
437	206.4	4850.4	72.24	4850.4	1	166.41	130.85	67.63	1	1
438	1640.9	4860.7	1764.7	5046.5	0	237.36	577.56	701.17	1	-1
439	350.88	4871	237.36	4881.4	0	117.39	NaN	NaN	0	0
440	350.88	4871	474.72	4963.9	0	162.54	71109	116.77	1	-1
441	237.36	4881.4	309.6	5036.2	0	184.47	52064	129.99	1	-1
442	825.6	4922.6	877.2	4943.3	0	60.63	74.3	40.67	1	-1
443	825.6	4922.6	691.44	5015.5	0	172.86	77241	71.05	1	1
444	877.2	4943.3	918.48	5056.8	0	130.29	52418	48139	1	-1
445	474.72	4963.9	691.44	5015.5	0	272.19	111.79	90323	1	-1
446	474.72	4963.9	454.08	5025.8	0	70.95	NaN	NaN	0	0
447	92.88	4994.9	175.44	5077.4	0	117.39	88436	154.07	1	-1
448	92.88	4994.9	61.92	4933	1	74.82	144.52	48474	1	1
449	92.88	4994.9	61.92	5025.8	1	43.86	154.22	58439	-1	NaN
450	1145.5	5005.2	1011.4	5098.1	0	172.86	35.7	19604	1	-1
451	1145.5	5005.2	1351.9	5118.7	0	252.84	42827	39476	1	-1
452	691.44	5015.5	691.44	5118.7	0	103.2	NaN	NaN	0	0
453	454.08	5025.8	309.6	5036.2	0	157.38	144.24	113.05	1	1
454	454.08	5025.8	505.68	5108.4	0	104.49	NaN	NaN	0	0
455	309.6	5036.2	288.96	5067.1	0	39.99	NaN	NaN	0	0
456	1764.7	5046.5	1754.4	5170.3	0	136.74	513.74	890.73	1	-1
457	1764.7	5046.5	1971.1	5025.8	1	215.43	167.24	124.29	-1	NaN
458	918.48	5056.8	1011.4	5098.1	0	109.65	69.95	60282	1	-1
459	918.48	5056.8	784.32	5180.6	0	185.76	73222	14179	1	1
460	288.96	5067.1	175.44	5077.4	0	117.39	90269	224.94	1	1
461	288.96	5067.1	319.92	5139.4	0	85.14	NaN	NaN	0	0
462	175.44	5077.4	134.16	5149.7	0	89.01	171.63	43266	0	0
463	1011.4	5098.1	1042.3	5221.9	0	136.74	95794	57923	1	-1
464	505.68	5108.4	691.44	5118.7	0	198.66	69117	131.28	1	-1
465	505.68	5108.4	474.72	5160	0	64.5	NaN	NaN	0	0
466	1382.9	5108.4	1351.9	5118.7	0	34.83	NaN	NaN	0	0
467	1382.9	5108.4	1434.5	5201.3	0	114.81	106.22	140.05	1	-1
468	691.44	5118.7	712.08	5149.7	0	39.99	127.84	55984	1	-1
469	1351.9	5118.7	1042.3	5221.9	0	415.38	98588	97.29	1	1
470	319.92	5139.4	134.16	5149.7	0	207.69	68057	38649	1	1
471	319.92	5139.4	474.72	5160	0	180.6	103.96	105.42	1	-1
472	134.16	5149.7	20.64	5273.5	1	183.18	131.38	49.32	1	1
473	712.08	5149.7	784.32	5180.6	0	85.14	121.78	122.85	1	-1
474	712.08	5149.7	670.8	5252.9	0	119.97	137.25	74016	0	0
475	474.72	5160	526.32	5273.5	0	135.45	93268	92115	1	-1
476	1754.4	5170.3	1486.1	5242.6	0	297.99	507.15	783.99	1	1
477	784.32	5180.6	825.6	5273.5	0	109.65	66917	143.76	1	-1
478	1434.5	5201.3	1486.1	5242.6	0	68.37	108.39	105.89	1	-1
479	1434.5	5201.3	1341.6	5407.7	0	245.1	72881	98899	1	-1
480	1042.3	5221.9	980.4	5283.8	0	87.72	99224	41175	1	1
481	670.8	5252.9	691.44	5273.5	0	29.67	NaN	NaN	0	0
482	670.8	5252.9	608.88	5294.2	0	85.14	NaN	NaN	0	0
483	526.32	5273.5	608.88	5294.2	0	91.59	122.24	79613	1	-1
484	526.32	5273.5	505.68	5314.8	1	50.31	54684	31633	1	-1
485	691.44	5273.5	701.76	5273.5	1	01-10-32	NaN	NaN	0	0
486	825.6	5273.5	980.4	5283.8	0	176.73	53562	111.47	1	-1
487	825.6	5273.5	784.32	5356.1	1	99.33	118.64	44917	1	-1
488	980.4	5283.8	1052.6	5418	1	170.28	82965	89961	1	-1
489	1341.6	5407.7	1362.2	5428.3	1	29.67	NaN	NaN	-1	NaN
490	1341.6	5407.7	1310.6	5438.6	1	43.86	44957	158.16	1	1
491	216.72	1434.5	165.12	1032	0	708.21	62203	44077	1	1
492	2920.6	732.72	2796.7	804.96	0	251.55	176.71	89787	0	0
493	1723.4	2683.2	1620.2	2765.8	0	205.11	105.38	197.05	1	-1
494	619.2	3446.9	846.24	3601.7	0	374.1	41563	86409	1	-1
495	608.88	5294.2	691.44	5273.5	0	122.55	NaN	NaN	0	0
496	1754.4	5170.3	1486.1	5242.6	0	528.9	493.12	735.7	1	1
