# Supplementary material for: Quantification of Blood Flow and Topology in Developing Vascular Networks
Source: PLoS One. 2014 May 13;9(5):e96856. doi: 10.1371/journal.pone.0096856 (PMC4019654; doi:10.1371/journal.pone.0096856)
Supplement: File S1 — Data on vessel segment characteristics and network topology for every embryo for both measurement series T1 and T2. (ZIP) [file pone.0096856.s002.zip › VesselSegmentCharacteristics_embryo1_T2.csv]

n	x1	y1	x2	y2	endpoint	L	V_cl	D	quantified	flow_direction
1	2239.4	82.56	2218.8	402.48	0	336.69	52.945	35.186	1	-1
2	2239.4	82.56	2156.9	10.32	1	118.68	39.413	11.03	1	-1
3	2239.4	82.56	2363.3	10.32	1	153.51	64.822	33.473	1	1
4	2755.4	113.52	2662.6	268.32	0	193.5	61.495	12.977	1	-1
5	2755.4	113.52	2652.2	10.32	1	158.67	34.827	9.9114	1	1
6	2755.4	113.52	2910.2	10.32	1	197.37	38.731	8.386	1	1
7	1042.3	185.76	1228.1	237.36	0	207.69	49.489	52.88	1	1
8	1042.3	185.76	990.72	258	0	94.17	68.577	60.344	1	-1
9	1042.3	185.76	990.72	10.32	1	197.37	54.523	33.64	1	1
10	319.92	196.08	412.8	268.32	0	122.55	58.24	70.324	1	-1
11	319.92	196.08	10.32	10.32	1	425.7	81.967	73.13	1	1
12	319.92	196.08	598.56	10.32	1	376.68	57.532	4.0919	1	1
13	866.88	237.36	990.72	258	0	132.87	64.558	61.357	1	1
14	866.88	237.36	763.68	402.48	0	207.69	98.025	194.75	1	-1
15	866.88	237.36	732.72	10.32	1	300.57	100.65	214.38	1	1
16	1228.1	237.36	1259	361.2	0	136.74	73.345	148.01	1	-1
17	1228.1	237.36	1269.4	41.28	1	221.88	96.638	84.546	1	1
18	990.72	258	1104.2	588.24	0	376.68	84.797	60.779	1	1
19	2476.8	258	2662.6	268.32	0	224.46	50.773	38.405	1	1
20	2476.8	258	2218.8	402.48	0	317.34	63.096	28.701	1	-1
21	2476.8	258	2600.6	10.32	1	328.95	50.291	20.836	1	1
22	412.8	268.32	495.36	309.6	0	99.33	71.294	93.119	1	-1
23	412.8	268.32	423.12	412.8	0	157.38	53.064	8.2804	1	1
24	2662.6	268.32	2982.5	454.08	0	415.38	35.823	13.846	1	-1
25	495.36	309.6	763.68	402.48	0	314.76	64.272	79.828	1	-1
26	495.36	309.6	423.12	412.8	0	132.87	NaN	NaN	0	0
27	1259	361.2	1104.2	588.24	0	330.24	84.781	114.92	1	-1
28	1259	361.2	1228.1	381.84	1	39.99	113.77	109.72	-1	NaN
29	3054.7	371.52	2982.5	454.08	0	112.23	135.73	265.07	1	-1
30	3054.7	371.52	3127	92.88	1	317.34	128.26	217.01	1	1
31	3054.7	371.52	3127	402.48	1	85.14	NaN	NaN	-1	NaN
32	763.68	402.48	774	650.16	0	277.35	123.67	193.24	1	-1
33	2218.8	402.48	2167.2	495.36	0	114.81	93.771	47.407	1	-1
34	423.12	412.8	361.2	516	0	129	NaN	NaN	0	0
35	2982.5	454.08	2662.6	774	0	470.85	126.98	289.02	1	-1
36	2167.2	495.36	2064	681.12	0	234.78	65.995	59.787	1	-1
37	2167.2	495.36	2414.9	774	0	399.9	37.768	36.012	1	-1
38	361.2	516	371.52	970.08	0	509.55	64.804	50.286	1	-1
39	361.2	516	30.96	278.64	1	466.98	63.35	45.16	1	1
40	1104.2	588.24	1083.6	629.52	0	50.31	106.24	104.95	1	-1
41	1083.6	629.52	774	650.16	0	335.4	47.792	6.0632	1	-1
42	1083.6	629.52	918.48	1228.1	0	715.95	83.2	109.58	1	-1
43	774	650.16	908.16	1228.1	0	650.16	120.86	179.9	1	-1
44	2064	681.12	1991.8	877.2	0	225.75	58.129	68.388	1	-1
45	2064	681.12	2270.4	1021.7	0	443.76	39.738	54.53	1	-1
46	165.12	774	371.52	970.08	0	299.28	93.934	118.06	1	-1
47	165.12	774	10.32	608.88	1	247.68	72.673	182.46	1	1
48	165.12	774	196.08	743.04	1	43.86	113.95	102.61	-1	NaN
49	2414.9	774	2662.6	774	0	256.71	52.771	38.276	1	-1
50	2414.9	774	2322	1001	0	265.74	29.152	16.51	1	-1
51	2662.6	774	2611	1011.4	0	259.29	138.13	253.6	1	-1
52	1579	835.92	1744.1	908.16	0	201.24	167.62	113.24	0	0
53	1579	835.92	1548	1021.7	0	198.66	125.53	250.41	1	-1
54	1579	835.92	1723.4	30.96	1	873.33	127.03	196	1	1
55	1991.8	877.2	1909.2	928.8	0	104.49	69.048	148.71	1	-1
56	1744.1	908.16	1909.2	928.8	0	174.15	50.494	9.714	1	1
57	1744.1	908.16	1651.2	1042.3	0	172.86	42.613	13.588	1	-1
58	1909.2	928.8	1909.2	1114.6	0	211.56	59.089	54.171	1	-1
59	371.52	970.08	433.44	1032	0	94.17	79.233	86.898	1	-1
60	2322	1001	2270.4	1021.7	0	60.63	NaN	NaN	0	0
61	2322	1001	2456.2	1145.5	0	224.46	187.65	142.82	0	0
62	2611	1011.4	2786.4	1052.6	0	192.21	57.501	59.128	1	1
63	2611	1011.4	2549	1104.2	0	118.68	143.38	254.95	1	-1
64	1548	1021.7	1651.2	1042.3	0	112.23	202.05	114.34	0	0
65	1548	1021.7	1486.1	1093.9	0	98.04	138.34	222.21	1	-1
66	2270.4	1021.7	2383.9	1217.8	0	248.97	48.646	19.114	1	-1
67	433.44	1032	546.96	1176.5	0	203.82	84.703	91.127	1	-1
68	433.44	1032	175.44	1186.8	0	322.5	34.35	26.507	1	1
69	1651.2	1042.3	1733.8	1176.5	0	168.99	83.282	59.548	1	0
70	2786.4	1052.6	2734.8	1135.2	0	104.49	59.367	71.735	1	-1
71	2786.4	1052.6	3116.6	804.96	1	445.05	50.874	63.712	1	1
72	1486.1	1093.9	1475.8	1393.2	0	328.95	75.737	84.184	1	-1
73	1486.1	1093.9	1279.7	1444.8	0	460.53	126.96	238.3	1	-1
74	2549	1104.2	2569.7	1124.9	0	29.67	173.71	155.84	0	0
75	2549	1104.2	2456.2	1145.5	0	109.65	145.13	268.36	1	-1
76	1909.2	1114.6	1733.8	1176.5	0	201.24	72.187	84.368	1	-1
77	2569.7	1124.9	2734.8	1135.2	0	178.02	NaN	NaN	0	0
78	2569.7	1124.9	2611	1496.4	0	423.12	46.46	5.581	1	-1
79	2734.8	1135.2	2611	1496.4	0	553.41	55.061	11.266	1	-1
80	2456.2	1145.5	2383.9	1217.8	0	108.36	158.03	244.61	1	-1
81	546.96	1176.5	350.88	1269.4	0	234.78	69.266	74.903	1	1
82	546.96	1176.5	856.56	1403.5	0	403.77	96.754	111.43	1	-1
83	1733.8	1176.5	1857.6	1630.6	0	513.42	76.649	75.928	1	-1
84	175.44	1186.8	268.32	1290	0	141.9	119.22	44.604	1	-1
85	175.44	1186.8	20.64	1011.4	1	245.1	70.707	67.982	1	1
86	2383.9	1217.8	2146.6	1579	0	459.24	137.86	287.6	1	-1
87	908.16	1228.1	918.48	1228.1	0	10.32	NaN	NaN	0	0
88	908.16	1228.1	856.56	1403.5	0	197.37	144.37	175.12	1	-1
89	918.48	1228.1	959.76	1259	1	54.18	201.36	95.541	-1	NaN
90	3106.3	1228.1	3023.8	1537.7	0	344.43	152.87	314	1	-1
91	3106.3	1228.1	3116.6	1197.1	1	34.83	47.368	106.09	0	0
92	3106.3	1228.1	3085.7	1228.1	1	20.64	NaN	NaN	-1	NaN
93	340.56	1259	350.88	1269.4	0	14.19	NaN	NaN	0	0
94	340.56	1259	268.32	1290	0	85.14	105.87	76.331	1	1
95	340.56	1259	330.24	1228.1	1	34.83	103.95	82.52	-1	NaN
96	350.88	1269.4	866.88	1517	0	684.99	67.728	31.79	1	-1
97	268.32	1290	371.52	1568.6	1	341.85	44.675	13.444	1	-1
98	1475.8	1393.2	1351.9	1537.7	0	196.08	72.922	101.73	1	-1
99	1475.8	1393.2	1568.6	1651.2	1	327.66	56.659	55.832	1	-1
100	856.56	1403.5	866.88	1517	0	117.39	167.51	214.61	1	-1
101	1279.7	1444.8	1207.4	1486.1	0	89.01	91.455	136.48	0	0
102	1279.7	1444.8	1351.9	1537.7	0	122.55	105.79	264.65	1	-1
103	1207.4	1486.1	1114.6	1609.9	0	162.54	88.611	208.66	1	-1
104	1207.4	1486.1	1186.8	1465.4	1	29.67	87.976	162.61	-1	NaN
105	2611	1496.4	2167.2	2002.1	0	812.7	53.199	22.299	1	-1
106	866.88	1517	980.4	1640.9	0	176.73	134.1	197.21	1	-1
107	1351.9	1537.7	1290	2033	0	554.7	84.751	164.72	1	-1
108	3023.8	1537.7	3044.4	1744.1	0	223.17	136.17	303.29	1	-1
109	3023.8	1537.7	2796.7	1609.9	1	265.74	33.964	19.165	1	-1
110	2146.6	1579	1857.6	1630.6	0	318.63	104.5	355.8	1	-1
111	2146.6	1579	1795.7	1867.9	0	513.42	58.29	131.48	1	-1
112	1114.6	1609.9	980.4	1640.9	0	147.06	162.72	193.88	1	-1
113	1114.6	1609.9	1083.6	1816.3	0	228.33	272.81	84.07	0	0
114	1857.6	1630.6	1847.3	1640.9	0	14.19	NaN	NaN	0	0
115	980.4	1640.9	1083.6	1816.3	0	218.01	133.6	229.76	1	-1
116	1847.3	1640.9	1795.7	1867.9	0	256.71	117.56	251.41	1	-1
117	1847.3	1640.9	1775	1651.2	1	76.11	157.67	76.612	-1	NaN
118	3044.4	1744.1	3013.4	2002.1	0	287.67	150.86	358.68	1	-1
119	3044.4	1744.1	3116.6	1754.4	1	76.11	NaN	NaN	0	0
120	1083.6	1816.3	1290	2033	0	314.76	156.18	261.55	1	-1
121	196.08	1857.6	185.76	1867.9	0	14.19	NaN	NaN	0	0
122	196.08	1857.6	526.32	1929.8	0	368.94	94.741	33.479	1	-1
123	196.08	1857.6	10.32	1444.8	1	490.2	53.637	31.923	1	1
124	185.76	1867.9	206.4	1940.2	0	81.27	87.509	68.549	1	-1
125	185.76	1867.9	10.32	1764.7	1	224.46	65.327	36.061	1	1
126	1795.7	1867.9	1434.5	2218.8	0	525.03	124.55	370.29	1	-1
127	526.32	1929.8	877.2	2146.6	0	441.18	94.019	45.251	1	-1
128	526.32	1929.8	516	2208.5	0	282.51	44.841	21.05	1	-1
129	206.4	1940.2	196.08	2095	0	167.7	96.682	67.02	1	-1
130	206.4	1940.2	247.68	1929.8	1	45.15	117.19	83.972	-1	NaN
131	2167.2	2002.1	2187.8	2353	0	376.68	52.506	20.931	1	-1
132	2167.2	2002.1	1888.6	2435.5	0	703.05	28.38	9.388	1	-1
133	3013.4	2002.1	2559.4	2435.5	0	651.45	178.68	948.71	1	-1
134	3013.4	2002.1	3127	2095	1	163.83	207.9	571.31	1	1
135	1290	2033	1434.5	2218.8	0	245.1	145.59	403.69	1	-1
136	196.08	2095	216.72	2136.2	0	50.31	112.67	79.939	0	0
137	196.08	2095	154.8	2105.3	1	45.15	119.77	77.308	-1	NaN
138	216.72	2136.2	185.76	2239.4	0	116.1	52.921	100.64	1	-1
139	216.72	2136.2	474.72	2260.1	0	309.6	56.112	36.957	1	-1
140	877.2	2146.6	846.24	2435.5	0	327.66	51.655	50.934	1	-1
141	877.2	2146.6	1382.9	2569.7	0	808.83	43.436	43.414	1	-1
142	41.28	2187.8	103.2	2218.8	0	74.82	82.976	87.253	1	-1
143	41.28	2187.8	10.32	2064	1	136.74	NaN	NaN	0	0
144	41.28	2187.8	20.64	2218.8	1	39.99	185.29	68.661	0	0
145	516	2208.5	474.72	2260.1	0	68.37	184.36	25.703	0	0
146	516	2208.5	846.24	2435.5	0	436.02	52.714	24.71	1	-1
147	103.2	2218.8	185.76	2239.4	0	91.59	115.24	78.191	1	-1
148	103.2	2218.8	92.88	2260.1	1	45.15	96.666	72.456	-1	NaN
149	1434.5	2218.8	1382.9	2569.7	0	372.81	181.36	528.21	1	-1
150	185.76	2239.4	319.92	2425.2	0	241.23	97.253	96.089	1	-1
151	474.72	2260.1	474.72	2332.3	0	72.24	60.147	48.699	1	-1
152	474.72	2332.3	319.92	2425.2	0	193.5	NaN	NaN	0	0
153	474.72	2332.3	588.24	2765.8	0	514.71	72.858	58.524	1	-1
154	2187.8	2353	1888.6	2435.5	0	376.68	44.062	28.93	1	-1
155	2187.8	2353	2187.8	2373.6	1	20.64	55.107	34.371	-1	NaN
156	319.92	2425.2	319.92	2456.2	0	30.96	96.829	82.994	1	-1
157	846.24	2435.5	959.76	3106.3	0	941.7	47.561	54.109	1	-1
158	1888.6	2435.5	1826.6	2476.8	0	78.69	32.601	49.447	1	-1
159	2559.4	2435.5	2198.2	2734.8	0	485.04	191.39	840.28	1	-1
160	2559.4	2435.5	3116.6	2518.1	1	657.9	64.545	162.67	1	1
161	319.92	2456.2	350.88	2580	0	136.74	NaN	NaN	0	0
162	319.92	2456.2	278.64	2476.8	1	50.31	143.45	60.377	-1	NaN
163	1826.6	2476.8	1795.7	2652.2	0	188.34	40.878	37.469	1	-1
164	92.88	2528.4	350.88	2580	0	304.44	130.36	176.75	1	-1
165	92.88	2528.4	10.32	2301.4	1	261.87	NaN	NaN	0	0
166	92.88	2528.4	10.32	2858.6	1	365.07	49.308	49.691	1	-1
167	1382.9	2569.7	1465.4	3075.4	0	565.02	172.45	612.03	1	-1
168	350.88	2580	567.6	2786.4	0	308.31	161.08	153.35	1	-1
169	1795.7	2652.2	1733.8	2703.8	0	83.85	37.394	47.601	1	-1
170	1795.7	2652.2	1950.5	2755.4	0	203.82	131.85	176.09	0	0
171	1733.8	2703.8	1702.8	2817.4	0	126.42	NaN	NaN	0	0
172	2198.2	2734.8	1950.5	2755.4	0	282.51	95.281	350.85	1	-1
173	2198.2	2734.8	1919.5	3250.8	0	630.81	169.39	878.3	1	-1
174	619.2	2755.4	588.24	2765.8	0	34.83	219.41	75.524	0	0
175	619.2	2755.4	887.52	2982.5	0	362.49	72.318	63.004	1	-1
176	619.2	2755.4	639.84	2714.2	1	50.31	NaN	NaN	-1	NaN
177	1950.5	2755.4	1754.4	2869	0	242.52	97.231	331.58	1	-1
178	588.24	2765.8	567.6	2786.4	0	29.67	NaN	NaN	0	0
179	567.6	2786.4	608.88	2930.9	0	161.25	151.64	193.74	1	-1
180	1702.8	2817.4	1754.4	2869	0	78.69	164.86	151.17	0	0
181	1702.8	2817.4	1609.9	2951.5	0	199.95	41.817	110.85	1	-1
182	1754.4	2869	1609.9	2951.5	0	187.05	102.99	215.4	1	-1
183	608.88	2930.9	701.76	3054.7	0	162.54	138.24	202.56	1	-1
184	608.88	2930.9	546.96	3013.4	1	114.81	NaN	NaN	-1	NaN
185	1609.9	2951.5	1465.4	3075.4	0	207.69	126.76	166.47	0	0
186	887.52	2982.5	928.8	3085.7	0	119.97	325.37	53.654	0	0
187	887.52	2982.5	908.16	2961.8	1	29.67	NaN	NaN	-1	NaN
188	72.24	3013.4	485.04	3168.2	0	500.52	69.254	6.0004	1	-1
189	72.24	3013.4	258	3436.6	0	500.52	100.01	63.263	1	-1
190	72.24	3013.4	10.32	2930.9	1	114.81	81.233	55.384	1	1
191	3116.6	3013.4	2786.4	3044.4	0	376.68	45.372	51.948	1	-1
192	3116.6	3013.4	3137.3	3065	1	60.63	NaN	NaN	0	0
193	2600.6	3023.8	2786.4	3044.4	0	194.79	36.416	48.62	1	1
194	2600.6	3023.8	2528.4	3127	0	132.87	87.258	57.152	1	-1
195	2786.4	3044.4	2786.4	3127	0	91.59	32.473	71.782	1	1
196	701.76	3054.7	846.24	3137.3	0	179.31	143.43	209.63	1	-1
197	701.76	3054.7	619.2	3178.6	0	158.67	248.85	56.532	0	0
198	1465.4	3075.4	1517	3364.3	0	318.63	193.49	661.94	1	-1
199	928.8	3085.7	959.76	3106.3	0	39.99	270.23	188.99	1	-1
200	928.8	3085.7	846.24	3137.3	0	104.49	143.89	270.34	1	1
201	959.76	3106.3	1052.6	3188.9	0	132.87	216.46	168.89	1	-1
202	2528.4	3127	2456.2	3147.6	0	81.27	NaN	NaN	0	0
203	2528.4	3127	2796.7	3250.8	0	337.98	39.725	16.176	1	1
204	2786.4	3127	2827.7	3199.2	0	89.01	120.79	226.1	0	0
205	2786.4	3127	2765.8	3127	1	20.64	32.512	59.155	-1	NaN
206	846.24	3137.3	856.56	3302.4	0	194.79	75.333	16.113	1	-1
207	2456.2	3147.6	2476.8	3333.4	0	194.79	56.464	59.584	1	-1
208	485.04	3168.2	619.2	3178.6	0	156.09	80.696	39.618	1	1
209	485.04	3168.2	598.56	3436.6	0	323.79	50.195	15.849	1	-1
210	619.2	3178.6	732.72	3333.4	0	207.69	51.528	21.796	1	-1
211	1052.6	3188.9	1279.7	3488.2	0	393.45	115.69	294.15	1	-1
212	1052.6	3188.9	1093.9	3147.6	1	58.05	221.29	35.182	-1	NaN
213	2239.4	3188.9	2373.6	3333.4	0	211.56	32.721	52.899	1	-1
214	2239.4	3188.9	2012.4	3354	0	295.41	45.067	23.028	1	-1
215	2827.7	3199.2	2796.7	3250.8	0	64.5	101.92	299.08	1	-1
216	2827.7	3199.2	3116.6	3147.6	1	310.89	106.49	298.19	1	1
217	1919.5	3250.8	2012.4	3354	0	148.35	193.55	110.71	0	0
218	1919.5	3250.8	1795.7	3364.3	0	176.73	136.16	1350.7	1	-1
219	2796.7	3250.8	2786.4	3436.6	0	207.69	103	312.64	1	-1
220	856.56	3302.4	732.72	3333.4	0	136.74	82.164	10.37	1	1
221	856.56	3302.4	1021.7	3519.1	1	291.54	71.081	6.1991	1	-1
222	732.72	3333.4	712.08	3415.9	0	91.59	62.76	10.199	1	-1
223	2373.6	3333.4	2476.8	3333.4	0	112.23	46.676	77.537	0	0
224	2373.6	3333.4	2177.5	3612	0	371.52	39.555	86.593	1	-1
225	2476.8	3333.4	2538.7	3436.6	0	129	49.459	8.9034	1	-1
226	2012.4	3354	2177.5	3612	0	326.37	43.85	38.823	1	-1
227	1517	3364.3	1579	3426.2	0	87.72	NaN	NaN	0	0
228	1517	3364.3	1279.7	3488.2	0	288.96	86.182	346.17	1	-1
229	1795.7	3364.3	1579	3426.2	0	251.55	136.83	960.13	1	-1
230	1795.7	3364.3	1795.7	3725.5	0	396.03	105.74	499.47	1	-1
231	712.08	3415.9	598.56	3436.6	0	122.55	NaN	NaN	0	0
232	712.08	3415.9	774	3508.8	0	118.68	56.451	13.858	1	-1
233	1579	3426.2	1465.4	3725.5	0	345.72	171.1	1434.4	1	-1
234	258	3436.6	505.68	3570.7	0	303.15	63.955	59.318	1	0
235	258	3436.6	309.6	3612	0	214.14	73.824	72.49	1	-1
236	598.56	3436.6	588.24	3508.8	0	85.14	NaN	NaN	0	0
237	2538.7	3436.6	2497.4	3488.2	0	68.37	66.938	14.452	1	-1
238	2538.7	3436.6	2693.5	3488.2	0	176.73	78.865	64.136	1	1
239	2786.4	3436.6	2765.8	3477.8	0	50.31	121.68	253.21	1	-1
240	2786.4	3436.6	3085.7	3529.4	0	358.62	31.075	135.14	1	1
241	2765.8	3477.8	2693.5	3488.2	0	76.11	178.97	145.68	0	0
242	2765.8	3477.8	2755.4	3529.4	0	55.47	153.42	160.91	1	-1
243	1279.7	3488.2	1465.4	3725.5	0	344.43	148.09	399.05	1	-1
244	2497.4	3488.2	2456.2	3560.4	0	116.1	40.064	4.3302	1	-1
245	2693.5	3488.2	2755.4	3529.4	0	85.14	NaN	NaN	0	0
246	588.24	3508.8	722.4	3560.4	0	156.09	94.43	7.3531	1	-1
247	588.24	3508.8	505.68	3570.7	0	108.36	NaN	NaN	0	0
248	774	3508.8	722.4	3560.4	0	73.53	NaN	NaN	0	0
249	774	3508.8	990.72	3653.3	0	276.06	71.054	14.937	1	-1
250	2755.4	3529.4	2745.1	3570.7	0	45.15	119.71	271.51	1	-1
251	3085.7	3529.4	2858.6	3601.7	0	273.48	37.604	199.66	1	-1
252	3085.7	3529.4	3116.6	3529.4	1	30.96	79.604	204.61	0	0
253	722.4	3560.4	743.04	3715.2	0	163.83	NaN	NaN	0	0
254	2456.2	3560.4	2497.4	3673.9	0	139.32	37.767	36.114	1	-1
255	505.68	3570.7	588.24	3735.8	0	205.11	52.118	5.5411	1	-1
256	2745.1	3570.7	2858.6	3601.7	0	126.42	NaN	NaN	0	0
257	2745.1	3570.7	2724.5	3643	0	81.27	113.33	294.13	1	-1
258	2858.6	3601.7	2807	3818.4	0	238.65	56.805	116.07	1	-1
259	309.6	3612	877.2	4695.6	0	1413.8	89.399	84.339	1	-1
260	309.6	3612	350.88	3591.4	1	50.31	128.73	51.487	-1	NaN
261	2177.5	3612	2156.9	3684.2	0	81.27	55.013	65.965	1	-1
262	2724.5	3643	2497.4	3673.9	0	248.97	54.085	5.4914	1	-1
263	2724.5	3643	2734.8	3818.4	0	179.31	117.14	234.02	1	-1
264	990.72	3653.3	1455.1	3952.6	0	657.9	39.408	21.726	1	-1
265	990.72	3653.3	1011.4	3632.6	1	29.67	66.286	13.254	-1	NaN
266	2497.4	3673.9	2435.5	3787.4	0	139.32	54.035	45.476	1	-1
267	2156.9	3684.2	2404.6	3787.4	0	304.44	34.895	34.785	1	1
268	2156.9	3684.2	2002.1	3870	0	255.42	45.607	85.472	1	-1
269	743.04	3715.2	588.24	3735.8	0	171.57	NaN	NaN	0	0
270	743.04	3715.2	815.28	3870	0	184.47	120.26	3.4341	1	-1
271	1465.4	3725.5	1506.7	3839	0	130.29	NaN	NaN	0	0
272	1795.7	3725.5	1506.7	3839	0	335.4	120.19	408.07	1	-1
273	1795.7	3725.5	2002.1	3870	0	265.74	41.915	64.397	1	1
274	2404.6	3787.4	2435.5	3787.4	0	30.96	NaN	NaN	0	0
275	2404.6	3787.4	2208.5	4355	0	771.42	52.894	17.893	1	-1
276	2435.5	3787.4	2652.2	3983.5	0	316.05	95.665	18.443	0	0
277	2734.8	3818.4	2807	3818.4	0	72.24	326.22	169.34	0	0
278	2734.8	3818.4	2652.2	3983.5	0	199.95	111.36	352.41	1	-1
279	2807	3818.4	3127	3694.6	1	450.21	77.567	231.51	1	1
280	1506.7	3839	1455.1	3952.6	0	135.45	344.54	873.8	1	-1
281	815.28	3870	939.12	3952.6	0	158.67	53.086	10.146	1	-1
282	2002.1	3870	1878.2	4685.3	1	1004.9	41.966	55.381	1	-1
283	939.12	3952.6	1114.6	4138.3	0	327.66	48.969	60.692	1	0
284	939.12	3952.6	1021.7	3931.9	1	108.36	32.322	216.56	1	0
285	1455.1	3952.6	1455.1	4055.8	0	112.23	241.36	1203.5	1	-1
286	2652.2	3983.5	2590.3	4076.4	0	118.68	114.46	428.43	1	-1
287	1455.1	4055.8	1114.6	4138.3	0	392.16	265.44	1233.1	1	0
288	1455.1	4055.8	1475.8	4272.5	0	233.49	204.2	1515.7	1	-1
289	2590.3	4076.4	2208.5	4355	0	496.65	104.18	437.9	1	-1
290	2590.3	4076.4	2652.2	4128	1	83.85	NaN	NaN	-1	NaN
291	1114.6	4138.3	1475.8	4272.5	0	416.67	277.31	1177.8	1	0
292	1475.8	4272.5	1548	4871	0	663.06	413.41	853.93	1	-1
293	2972.2	4344.7	2786.4	4540.8	0	291.54	88.705	368.51	1	-1
294	2972.2	4344.7	3127	4179.6	1	247.68	77.004	522.26	1	1
295	2972.2	4344.7	3137.3	4458.2	1	220.59	26.08	177.52	1	1
296	2208.5	4355	2074.3	4705.9	0	406.35	108.6	380.9	1	-1
297	2786.4	4540.8	2961.8	4695.6	0	245.1	70.65	242.58	1	1
298	2786.4	4540.8	2074.3	4705.9	0	797.22	94.022	405.61	1	-1
299	877.2	4695.6	1217.8	4840.1	0	399.9	234.97	316.94	1	-1
300	877.2	4695.6	20.64	4210.6	1	1190.7	164.07	296.52	1	1
301	2961.8	4695.6	3127	4705.9	1	168.99	81.788	326.41	1	1
302	2961.8	4695.6	2951.5	4778.2	1	86.43	49.859	631.12	1	0
303	2074.3	4705.9	2053.7	4726.6	0	29.67	164.47	342.94	1	-1
304	2053.7	4726.6	1940.2	4850.4	0	201.24	96.533	291.55	1	-1
305	1217.8	4840.1	1548	4871	0	352.17	NaN	NaN	0	0
306	1217.8	4840.1	1228.1	4757.5	1	86.43	213.7	87.476	-1	NaN
307	1940.2	4850.4	1919.5	4871	0	29.67	186.58	268.33	1	-1
308	1548	4871	1568.6	4891.7	0	29.67	494.18	662.37	1	-1
309	1919.5	4871	1568.6	4891.7	0	376.68	159.87	250.21	0	0
310	1919.5	4871	1630.6	5087.8	0	451.5	317.02	179.83	0	0
311	1568.6	4891.7	1630.6	5087.8	0	221.88	410.39	854.91	1	-1
312	1630.6	5087.8	1692.5	5428.3	0	366.36	479.9	834	1	-1
313	392.16	5283.8	319.92	5304.5	0	81.27	NaN	NaN	0	0
314	392.16	5283.8	619.2	5345.8	0	269.61	51.325	23.04	1	-1
315	392.16	5283.8	381.84	5376.7	0	96.75	NaN	NaN	0	0
316	1145.5	5294.2	1011.4	5397.4	0	183.18	56.358	36.964	1	0
317	1145.5	5294.2	1269.4	5438.6	0	228.33	44.017	12.215	1	-1
318	1145.5	5294.2	1176.5	5139.4	1	176.73	37.14	143.99	1	0
319	319.92	5304.5	319.92	5366.4	0	61.92	NaN	NaN	0	0
320	319.92	5304.5	30.96	5314.8	1	365.07	38.17	72.372	1	1
321	619.2	5345.8	897.84	5387	0	411.51	37.346	44.81	1	-1
322	619.2	5345.8	608.88	5469.6	0	127.71	NaN	NaN	0	0
323	319.92	5366.4	381.84	5376.7	0	65.79	NaN	NaN	0	0
324	319.92	5366.4	288.96	5407.7	0	54.18	104.71	25.344	0	0
325	381.84	5376.7	423.12	5459.3	0	99.33	166.04	18.194	0	0
326	897.84	5387	1011.4	5397.4	0	117.39	50.501	50.073	1	-1
327	897.84	5387	877.2	5418	0	39.99	NaN	NaN	0	0
328	1011.4	5397.4	1021.7	5500.6	0	107.07	36.768	13.588	1	-1
329	288.96	5407.7	113.52	5459.3	0	205.11	107.59	43.627	1	1
330	288.96	5407.7	371.52	5500.6	0	127.71	68.581	32.222	1	-1
331	877.2	5418	650.16	5500.6	0	269.61	56.604	51.487	1	1
332	877.2	5418	980.4	5531.5	0	156.09	54.899	21.034	1	-1
333	1692.5	5428.3	1671.8	5449	0	29.67	456.87	863.92	1	-1
334	1692.5	5428.3	2095	5397.4	1	441.18	423.13	888.38	1	1
335	1269.4	5438.6	1671.8	5449	0	464.4	476.53	863.08	1	0
336	1269.4	5438.6	1021.7	5500.6	0	325.08	39.052	59.65	1	0
337	1671.8	5449	1671.8	5624.4	0	192.21	278.91	1289.8	1	-1
338	113.52	5459.3	350.88	5541.8	0	323.79	72.321	53.433	1	-1
339	113.52	5459.3	20.64	5531.5	1	140.61	115.85	47.932	1	1
340	423.12	5459.3	608.88	5469.6	0	189.63	111.78	36.012	1	-1
341	423.12	5459.3	371.52	5500.6	0	68.37	148.76	41.147	1	1
342	608.88	5469.6	629.52	5500.6	0	39.99	110.44	31.648	1	-1
343	371.52	5500.6	350.88	5541.8	0	50.31	NaN	NaN	0	0
344	629.52	5500.6	650.16	5500.6	0	20.64	140.41	32.322	0	0
345	629.52	5500.6	557.28	5655.4	0	184.47	180.28	29.939	0	0
346	650.16	5500.6	722.4	5583.1	0	112.23	109.06	50.428	1	-1
347	1021.7	5500.6	980.4	5531.5	0	54.18	NaN	NaN	0	0
348	980.4	5531.5	918.48	5624.4	0	118.68	56.393	7.7123	1	-1
349	350.88	5541.8	557.28	5655.4	0	273.48	71.607	48.538	1	0
350	722.4	5583.1	866.88	5603.8	0	170.28	NaN	NaN	0	0
351	722.4	5583.1	732.72	5645	0	65.79	66.718	42.994	1	-1
352	866.88	5603.8	918.48	5624.4	0	60.63	113.61	9.7493	0	0
353	866.88	5603.8	825.6	5686.3	0	99.33	NaN	NaN	0	0
354	918.48	5624.4	939.12	5717.3	0	101.91	82.457	30.002	1	-1
355	1671.8	5624.4	1775	5645	0	112.23	NaN	NaN	-1	NaN
356	1671.8	5624.4	1537.7	5758.6	1	196.08	453.08	853.77	1	-1
357	732.72	5645	825.6	5686.3	0	109.65	39.697	60.174	1	-1
358	732.72	5645	588.24	5717.3	0	174.15	NaN	NaN	0	0
359	1775	5645	1857.6	5624.4	1	91.59	NaN	NaN	-1	NaN
360	1775	5645	1816.3	5676	1	60.63	NaN	NaN	-1	NaN
361	557.28	5655.4	588.24	5717.3	0	74.82	NaN	NaN	0	0
362	825.6	5686.3	825.6	5696.6	0	10.32	NaN	NaN	0	0
363	825.6	5696.6	939.12	5717.3	0	122.55	45.405	54.683	1	0
364	825.6	5696.6	846.24	5799.8	1	119.97	NaN	NaN	0	0
365	588.24	5717.3	557.28	5789.5	0	85.14	NaN	NaN	0	0
366	939.12	5717.3	980.4	5768.9	0	68.37	110.49	36.304	1	-1
367	980.4	5768.9	1021.7	5768.9	1	50.31	NaN	NaN	0	0
368	980.4	5768.9	970.08	5903	1	176.73	NaN	NaN	0	0
369	557.28	5789.5	536.64	5799.8	1	24.51	NaN	NaN	0	0
370	557.28	5789.5	557.28	5799.8	1	10.32	NaN	NaN	0	0
371	1991.8	877.2	1909.2	1114.6	0	365.07	80.592	38.42	1	-1
372	1826.6	2476.8	1733.8	2703.8	0	424.41	48.576	14.417	1	-1
373	2456.2	3147.6	2239.4	3188.9	0	521.16	43.5	16.488	1	-1
374	3116.6	3013.4	2600.6	3023.8	0	852.69	51.749	66.199	1	-1
375	2497.4	3488.2	2456.2	3560.4	0	145.77	29.957	44.897	1	-1
376	588.24	3735.8	815.28	3870	0	388.29	91.207	5.6823	1	0
377	2053.7	4726.6	1940.2	4850.4	0	215.43	193.43	98.195	0	0
