# Supplementary material for: Quantification of Blood Flow and Topology in Developing Vascular Networks
Source: PLoS One. 2014 May 13;9(5):e96856. doi: 10.1371/journal.pone.0096856 (PMC4019654; doi:10.1371/journal.pone.0096856)
Supplement: File S1 — Data on vessel segment characteristics and network topology for every embryo for both measurement series T1 and T2. (ZIP) [file pone.0096856.s002.zip › VesselSegmentCharacteristics_embryo2_T1.csv]

n	x1	y1	x2	y2	endpoint	L	V_cl	D	quantified	flow_direction
1	1207.4	72.24	1382.9	134.16	0	201.24	54.636	50.728	1	-1
2	1207.4	72.24	1197.1	670.8	0	645	70.711	86.453	1	-1
3	1207.4	72.24	1176.5	30.96	1	60.63	103.81	87.348	1	1
4	1382.9	134.16	1372.6	794.64	0	715.95	94.699	125.03	1	-1
5	1382.9	134.16	1444.8	10.32	1	156.09	118.52	129.39	1	1
6	732.72	216.72	897.84	309.6	0	203.82	69.689	60.439	1	-1
7	732.72	216.72	701.76	319.92	0	116.1	114.78	107.39	1	-1
8	732.72	216.72	753.36	10.32	1	255.42	131.41	111.8	1	1
9	516	268.32	701.76	319.92	0	207.69	65.632	47.611	1	-1
10	516	268.32	588.24	516	0	277.35	49.498	76.708	1	-1
11	516	268.32	340.56	10.32	1	343.14	76.885	78.258	1	1
12	897.84	309.6	1104.2	804.96	0	593.4	76.436	93.091	1	-1
13	897.84	309.6	1011.4	30.96	1	334.11	72.893	68.806	1	1
14	701.76	319.92	784.32	629.52	0	352.17	89.745	158.41	1	-1
15	206.4	464.4	268.32	557.28	0	118.68	109.95	110.2	1	-1
16	206.4	464.4	30.96	20.64	1	543.09	101.85	117.65	1	1
17	206.4	464.4	268.32	20.64	1	512.13	83.716	63.255	1	1
18	588.24	516	474.72	619.2	0	162.54	36.639	15.338	1	-1
19	588.24	516	784.32	629.52	0	242.52	32.757	28.087	1	-1
20	268.32	557.28	474.72	619.2	0	241.23	46.307	5.3809	1	-1
21	268.32	557.28	258	753.36	0	218.01	108.39	121.54	1	-1
22	474.72	619.2	495.36	774	0	163.83	44.728	35.754	1	-1
23	784.32	629.52	774	815.28	0	207.69	95.91	108.85	1	-1
24	1197.1	670.8	1372.6	794.64	0	227.04	81.177	42.246	1	-1
25	1197.1	670.8	1104.2	804.96	0	172.86	46.887	46.596	1	-1
26	258	753.36	196.08	774	0	70.95	220.74	59.046	0	0
27	258	753.36	361.2	856.56	0	145.77	133.93	98.142	1	-1
28	196.08	774	247.68	980.4	0	259.29	49.33	29.568	1	-1
29	196.08	774	10.32	619.2	1	255.42	59.079	37.159	1	1
30	495.36	774	774	815.28	0	304.44	29.51	8.0782	1	-1
31	495.36	774	412.8	897.84	0	158.67	NaN	NaN	0	0
32	1372.6	794.64	1372.6	825.6	0	30.96	117.17	115.68	1	-1
33	1104.2	804.96	1238.4	1073.3	0	323.79	113.64	108.12	1	-1
34	774	815.28	835.92	949.44	0	159.96	100.7	92.621	1	-1
35	1372.6	825.6	1341.6	1114.6	0	327.66	99.228	127.09	1	-1
36	1372.6	825.6	1321	835.92	1	55.47	NaN	NaN	-1	NaN
37	361.2	856.56	412.8	897.84	0	68.37	81.22	162.77	1	-1
38	361.2	856.56	247.68	980.4	0	170.28	39.472	86.615	1	1
39	412.8	897.84	712.08	1135.2	0	403.77	131.21	108.9	1	-1
40	835.92	949.44	712.08	1135.2	0	248.97	71.617	99.317	1	-1
41	835.92	949.44	990.72	1186.8	0	322.5	101.44	99.19	1	-1
42	247.68	980.4	340.56	1217.8	0	276.06	53.855	26.456	1	-1
43	1238.4	1073.3	1341.6	1114.6	0	119.97	61.745	117.37	1	-1
44	1238.4	1073.3	1166.2	1351.9	0	308.31	NaN	NaN	0	0
45	1341.6	1114.6	1444.8	1475.8	1	403.77	117.79	142.11	1	-1
46	712.08	1135.2	681.12	1413.8	0	300.57	133.87	130.08	1	-1
47	990.72	1186.8	1011.4	1259	0	89.01	68.165	93.773	1	-1
48	340.56	1217.8	412.8	1259	0	89.01	50.655	32.691	1	-1
49	340.56	1217.8	227.04	1300.3	0	148.35	30.548	7.0154	1	-1
50	412.8	1259	681.12	1413.8	0	350.88	49.581	28.274	1	-1
51	412.8	1259	392.16	1279.7	1	29.67	49.921	46.853	-1	NaN
52	1011.4	1259	1063	1331.3	0	94.17	99.608	86.999	1	-1
53	1011.4	1259	980.4	1269.4	1	34.83	137.86	49.93	-1	NaN
54	227.04	1300.3	743.04	1837	0	859.14	53.204	37.472	1	-1
55	227.04	1300.3	10.32	970.08	1	425.7	52.395	31.269	1	1
56	1063	1331.3	1166.2	1351.9	0	112.23	NaN	NaN	0	0
57	1063	1331.3	1001	1651.2	0	345.72	62.915	82.119	1	-1
58	1166.2	1351.9	1362.2	1898.9	0	637.26	50.589	11.577	1	-1
59	681.12	1413.8	743.04	1837	0	465.69	107.13	177.69	1	-1
60	1001	1651.2	1217.8	2064	0	503.1	94.595	89.862	1	-1
61	743.04	1837	866.88	2332.3	0	554.7	115.47	160.45	1	-1
62	1362.2	1898.9	1217.8	2064	0	230.91	36.855	16.365	1	-1
63	1362.2	1898.9	1444.8	2084.6	1	220.59	53.486	4.2619	1	1
64	1217.8	2064	1217.8	2084.6	0	20.64	121.58	15.785	1	1
65	1217.8	2084.6	1052.6	2146.6	0	190.92	39.3	5.5696	1	-1
66	1217.8	2084.6	1331.3	2311.7	0	273.48	104.92	90.343	1	-1
67	1052.6	2146.6	1135.2	2322	0	210.27	32.558	3.6011	1	1
68	1052.6	2146.6	1042.3	2125.9	1	24.51	NaN	NaN	0	0
69	392.16	2177.5	278.64	2239.4	0	139.32	NaN	NaN	0	0
70	392.16	2177.5	474.72	2260.1	0	117.39	102.56	204.83	1	-1
71	392.16	2177.5	10.32	1475.8	1	881.07	105.91	168.43	1	1
72	278.64	2239.4	10.32	2125.9	1	321.21	63.547	31.802	1	1
73	474.72	2260.1	774	2466.5	0	384.42	128.62	155.58	1	-1
74	1331.3	2311.7	1135.2	2322	0	234.78	68.759	18.797	1	1
75	1331.3	2311.7	1444.8	2497.4	1	232.2	107.23	100.09	1	-1
76	1135.2	2322	1001	2507.8	0	247.68	37.459	5.7488	1	1
77	866.88	2332.3	774	2466.5	0	184.47	35.852	53.55	1	-1
78	866.88	2332.3	866.88	2497.4	0	181.89	119.71	142.31	1	-1
79	774	2466.5	815.28	2528.4	0	78.69	NaN	NaN	0	0
80	866.88	2497.4	1001	2507.8	0	138.03	NaN	NaN	0	0
81	866.88	2497.4	815.28	2528.4	0	64.5	195.22	35.116	1	0
82	1001	2507.8	1032	2569.7	1	74.82	121.3	3.9666	0	0
83	815.28	2528.4	835.92	2838	0	326.37	147.19	203.77	1	-1
84	464.4	2755.4	526.32	2786.4	0	74.82	185.61	133.11	1	-1
85	464.4	2755.4	258	2848.3	0	263.16	184.79	43.192	0	0
86	464.4	2755.4	10.32	2538.7	1	552.12	134.25	191.65	1	1
87	526.32	2786.4	650.16	2838	0	145.77	143.94	159.59	1	-1
88	526.32	2786.4	505.68	2889.6	0	112.23	161.14	146.53	1	-1
89	650.16	2838	835.92	2838	0	194.79	152.9	161	1	-1
90	650.16	2838	505.68	2889.6	0	221.88	NaN	NaN	0	0
91	835.92	2838	877.2	2879.3	0	58.05	194.91	253.01	1	-1
92	258	2848.3	309.6	2930.9	0	104.49	66.935	1.5469	1	-1
93	258	2848.3	41.28	2693.5	1	310.89	47.833	3.97	1	1
94	877.2	2879.3	949.44	2992.8	0	143.19	164.71	286.82	1	-1
95	877.2	2879.3	959.76	2848.3	1	95.46	173.72	88.65	-1	NaN
96	505.68	2889.6	423.12	2941.2	0	104.49	52.483	21.708	1	-1
97	309.6	2930.9	423.12	2941.2	0	117.39	52.839	15.934	1	1
98	309.6	2930.9	30.96	3013.4	1	313.47	40.244	33.761	1	-1
99	423.12	2941.2	30.96	3343.7	1	678.54	37.865	10.669	1	1
100	949.44	2992.8	1104.2	3250.8	0	322.5	146	357.08	1	-1
101	949.44	2992.8	1434.5	3065	1	531.48	92.742	15.066	1	1
102	1104.2	3250.8	1021.7	3323	0	112.23	NaN	NaN	0	0
103	1104.2	3250.8	1424.2	3333.4	1	354.75	158.56	336.08	1	-1
104	1021.7	3323	1001	3302.4	1	29.67	61.758	42.016	-1	NaN
105	1021.7	3323	970.08	3364.3	1	68.37	NaN	NaN	0	0
106	990.72	1186.8	1001	1651.2	0	610.17	35.236	13.493	1	-1
107	278.64	2239.4	474.72	2260.1	0	305.73	59.63	27.909	1	-1
