# Supplementary material for: Quantification of Blood Flow and Topology in Developing Vascular Networks
Source: PLoS One. 2014 May 13;9(5):e96856. doi: 10.1371/journal.pone.0096856 (PMC4019654; doi:10.1371/journal.pone.0096856)
Supplement: File S1 — Data on vessel segment characteristics and network topology for every embryo for both measurement series T1 and T2. (ZIP) [file pone.0096856.s002.zip › VesselSegmentCharacteristics_embryo2_T2.csv]

n	x1	y1	x2	y2	endpoint	L	V_cl	D	quantified	flow_direction
1	959.76	51.6	970.08	165.12	0	117.39	126.33	181.7	0	0
2	959.76	51.6	897.84	10.32	1	78.69	117.69	153.66	0	0
3	959.76	51.6	990.72	10.32	1	54.18	117.37	163.14	-1	NaN
4	185.76	113.52	288.96	185.76	0	153.51	87.735	138.84	1	-1
5	185.76	113.52	196.08	20.64	1	96.75	NaN	NaN	0	0
6	185.76	113.52	10.32	175.44	1	242.52	84.624	130.71	1	1
7	1372.6	123.84	1321	134.16	0	64.5	41.202	69.856	1	-1
8	1372.6	123.84	1403.5	30.96	1	105.78	65.771	99.408	1	1
9	1321	134.16	1290	206.4	0	85.14	38.427	118.33	1	-1
10	1321	134.16	1310.6	123.84	1	14.19	NaN	NaN	0	0
11	970.08	165.12	928.8	288.96	0	149.64	103.83	240.16	1	-1
12	970.08	165.12	1176.5	309.6	0	272.19	44.358	57.413	1	-1
13	288.96	185.76	340.56	546.96	0	390.87	87.466	118.3	1	-1
14	288.96	185.76	319.92	20.64	1	187.05	41.081	43.948	1	1
15	1290	206.4	1176.5	309.6	0	162.54	71.804	164.62	1	-1
16	712.08	227.04	928.8	288.96	0	242.52	46.828	23.373	1	-1
17	712.08	227.04	526.32	753.36	0	650.16	54.631	51.64	1	-1
18	712.08	227.04	619.2	20.64	1	245.1	45.943	64.902	1	1
19	928.8	288.96	1011.4	598.56	0	344.43	99.719	190.77	1	-1
20	1176.5	309.6	1279.7	588.24	0	321.21	86.935	138.51	1	-1
21	330.24	546.96	340.56	546.96	0	10.32	NaN	NaN	0	0
22	330.24	546.96	381.84	1073.3	0	598.56	50.583	30.428	1	-1
23	330.24	546.96	10.32	299.28	1	452.79	59.827	119.5	1	1
24	340.56	546.96	526.32	753.36	0	288.96	95.89	173.58	1	-1
25	1279.7	588.24	1310.6	567.6	1	39.99	87.42	120.21	-1	NaN
26	1279.7	588.24	1413.8	990.72	1	466.98	87.398	168.14	1	-1
27	1011.4	598.56	1001	918.48	0	341.85	104.94	221.83	1	-1
28	1011.4	598.56	1063	567.6	1	64.5	111.61	192.8	-1	NaN
29	526.32	753.36	650.16	949.44	0	247.68	94.858	153.37	1	-1
30	1001	918.48	846.24	1093.9	0	245.1	86.352	222.95	1	-1
31	1001	918.48	1166.2	1238.4	0	429.57	74.685	127.78	1	-1
32	650.16	949.44	846.24	1093.9	0	255.42	93.89	169.87	1	-1
33	650.16	949.44	815.28	1300.3	0	446.34	43.397	38.69	1	-1
34	381.84	1073.3	299.28	1176.5	0	138.03	37.048	17.301	1	-1
35	381.84	1073.3	753.36	1455.1	0	577.92	52.822	49.791	1	-1
36	846.24	1093.9	815.28	1300.3	0	228.33	115.08	226.44	1	-1
37	299.28	1176.5	402.48	1465.4	0	331.53	53.821	73.976	1	-1
38	299.28	1176.5	10.32	681.12	1	620.49	66.508	84.807	1	1
39	1166.2	1238.4	1259	1455.1	0	255.42	67.833	105.97	1	-1
40	815.28	1300.3	753.36	1455.1	0	180.6	125.75	173.49	1	-1
41	1393.2	1444.8	1259	1455.1	0	138.03	61.224	63.02	1	-1
42	1393.2	1444.8	1413.8	1310.6	1	143.19	NaN	NaN	0	0
43	753.36	1455.1	815.28	1867.9	0	455.37	105.07	191.02	1	-1
44	1259	1455.1	1114.6	1744.1	0	348.3	80.798	125.06	1	-1
45	402.48	1465.4	577.92	1671.8	0	309.6	57.947	105.85	1	-1
46	577.92	1671.8	794.64	1867.9	0	309.6	60.454	74.566	1	-1
47	1114.6	1744.1	1155.8	1857.6	0	130.29	76.621	88.407	1	-1
48	1155.8	1857.6	1269.4	2249.8	0	438.6	81.314	156.44	1	-1
49	794.64	1867.9	815.28	1867.9	0	20.64	193.49	106.54	0	0
50	794.64	1867.9	774	1898.9	1	39.99	137.77	117.47	-1	NaN
51	815.28	1867.9	866.88	1950.5	0	104.49	129.72	232.75	1	-1
52	268.32	1929.8	319.92	2084.6	0	176.73	106.69	257.29	1	-1
53	268.32	1929.8	10.32	1207.4	1	855.27	103.25	224.89	1	1
54	268.32	1929.8	288.96	1826.6	1	112.23	NaN	NaN	-1	NaN
55	866.88	1950.5	835.92	2404.6	0	483.75	89.961	354.77	1	-1
56	866.88	1950.5	1104.2	2476.8	0	663.06	55.471	41.757	1	-1
57	319.92	2084.6	175.44	2115.6	0	166.41	71.751	122.72	1	1
58	319.92	2084.6	722.4	2538.7	0	633.39	98.857	300.5	1	-1
59	175.44	2115.6	20.64	2002.1	1	207.69	41.221	82.027	1	1
60	175.44	2115.6	319.92	2239.4	1	310.89	30.249	14.102	1	-1
61	1269.4	2249.8	1331.3	2580	0	356.04	79.782	162.52	1	-1
62	1269.4	2249.8	1403.5	2095	1	216.72	35.718	38.232	1	1
63	835.92	2404.6	722.4	2538.7	0	193.5	53.037	194.37	1	-1
64	835.92	2404.6	815.28	2590.3	0	220.59	75.721	219.6	1	-1
65	1104.2	2476.8	1166.2	2580	0	129	54.807	45.854	1	-1
66	1104.2	2476.8	959.76	2652.2	0	252.84	44.371	40.969	1	-1
67	722.4	2538.7	774	2611	0	94.17	137.63	262.55	1	-1
68	1166.2	2580	1331.3	2580	0	165.12	42.195	61.781	1	-1
69	1166.2	2580	1238.4	2734.8	0	199.95	49.5	2.3463	1	1
70	1331.3	2580	1382.9	2652.2	0	94.17	78.101	159.25	1	-1
71	815.28	2590.3	774	2611	0	50.31	262.37	182.26	0	0
72	815.28	2590.3	959.76	2652.2	0	170.28	52.593	58.286	1	1
73	774	2611	670.8	2961.8	0	402.48	128.51	331.58	1	-1
74	959.76	2652.2	1228.1	2930.9	0	456.66	36.339	2.5918	1	-1
75	1382.9	2652.2	1238.4	2734.8	0	179.31	32.603	57.502	1	1
76	1382.9	2652.2	1413.8	2776.1	1	136.74	NaN	NaN	0	0
77	1238.4	2734.8	1228.1	2930.9	0	225.75	42.254	12.01	1	1
78	309.6	2745.1	557.28	2920.6	0	328.95	141.16	296.72	1	-1
79	309.6	2745.1	330.24	2941.2	0	205.11	36.811	27.742	1	-1
80	309.6	2745.1	10.32	2291	1	610.17	150.2	303.56	1	1
81	557.28	2920.6	330.24	2941.2	0	261.87	63.192	63.306	1	1
82	557.28	2920.6	670.8	2961.8	0	130.29	158.15	260.49	1	-1
83	268.32	2930.9	299.28	2961.8	0	43.86	66.85	50.117	1	-1
84	268.32	2930.9	185.76	2982.5	0	104.49	63.966	74.715	1	1
85	268.32	2930.9	10.32	2765.8	1	362.49	57.112	12.851	1	1
86	1228.1	2930.9	1331.3	3188.9	0	335.4	36.663	16.383	1	1
87	330.24	2941.2	299.28	2961.8	0	39.99	59.183	56.601	1	1
88	299.28	2961.8	299.28	2982.5	1	20.64	84.828	21.801	-1	NaN
89	670.8	2961.8	815.28	3188.9	0	286.38	154.48	441.18	1	-1
90	185.76	2982.5	10.32	2941.2	1	215.43	65.537	57.993	1	1
91	185.76	2982.5	10.32	3157.9	1	290.25	41.239	40.386	1	1
92	815.28	3188.9	1135.2	3343.7	0	384.42	78.727	43.964	1	-1
93	815.28	3188.9	918.48	3385	1	259.29	133.11	509.06	1	-1
94	1331.3	3188.9	1135.2	3343.7	0	317.34	43.125	103.72	1	-1
95	1331.3	3188.9	1413.8	3374.6	1	225.75	36.586	81.504	1	-1
96	1135.2	3343.7	1186.8	3385	1	68.37	104.08	52.342	1	-1
97	402.48	1465.4	577.92	1671.8	0	356.04	37.292	41.977	1	-1
98	1166.2	1238.4	1114.6	1744.1	0	674.67	59.334	47.039	1	-1
99	1393.2	1444.8	1155.8	1857.6	0	643.71	42.866	52.75	1	-1
100	1372.6	123.84	1290	206.4	0	190.92	55.491	85.339	1	-1
