# Supplementary material for: Quantification of Blood Flow and Topology in Developing Vascular Networks
Source: PLoS One. 2014 May 13;9(5):e96856. doi: 10.1371/journal.pone.0096856 (PMC4019654; doi:10.1371/journal.pone.0096856)
Supplement: File S1 — Data on vessel segment characteristics and network topology for every embryo for both measurement series T1 and T2. (ZIP) [file pone.0096856.s002.zip › VesselSegmentCharacteristics_embryo3_T1.csv]

n	x1	y1	x2	y2	endpoint	L	V_cl	D	quantified	flow_direction
1	2208.5	30.96	2342.6	1486.1	0	1687.3	42.987	8.9039	1	-1
2	2208.5	30.96	2198.2	20.64	1	14.19	NaN	NaN	0	0
3	2208.5	30.96	2218.8	20.64	1	14.19	NaN	NaN	0	0
4	2476.8	30.96	2569.7	288.96	0	310.89	88.144	95.375	1	-1
5	2476.8	30.96	2445.8	10.32	1	39.99	73.478	103.16	1	1
6	2476.8	30.96	2487.1	30.96	1	10.32	NaN	NaN	0	0
7	1671.8	41.28	1795.7	319.92	0	330.24	80.105	71.48	1	-1
8	1671.8	41.28	1620.2	10.32	1	64.5	NaN	NaN	0	0
9	1671.8	41.28	1702.8	20.64	1	39.99	NaN	NaN	0	0
10	1176.5	51.6	990.72	185.76	0	241.23	31.098	43.111	1	-1
11	1176.5	51.6	1166.2	10.32	1	60.63	NaN	NaN	0	0
12	1176.5	51.6	1197.1	82.56	1	39.99	68.012	20.169	0	0
13	1960.8	72.24	1795.7	319.92	0	334.11	60.18	78.366	1	-1
14	1960.8	72.24	1867.9	10.32	1	118.68	61.826	46.422	1	1
15	1960.8	72.24	2156.9	10.32	1	221.88	53.264	12.538	1	1
16	175.44	113.52	196.08	113.52	0	20.64	76.577	52.634	1	-1
17	175.44	113.52	113.52	123.84	0	74.82	NaN	NaN	0	0
18	175.44	113.52	134.16	144.48	0	54.18	NaN	NaN	-1	NaN
19	196.08	113.52	258	340.56	0	269.61	51.459	63.82	1	-1
20	196.08	113.52	247.68	10.32	1	130.29	45.336	46.908	1	1
21	113.52	123.84	134.16	144.48	0	29.67	40.941	53.388	1	-1
22	113.52	123.84	51.6	20.64	1	129	46.979	59.429	1	1
23	959.76	123.84	856.56	165.12	0	119.97	32.336	17.947	1	-1
24	959.76	123.84	990.72	185.76	0	74.82	48.378	26.382	1	-1
25	959.76	123.84	1021.7	10.32	1	157.38	50.219	35.908	1	1
26	134.16	144.48	258	340.56	0	286.38	58.607	50.367	1	-1
27	856.56	165.12	866.88	247.68	0	86.43	NaN	NaN	0	0
28	856.56	165.12	753.36	10.32	1	224.46	51.591	60.396	1	1
29	990.72	185.76	980.4	227.04	0	45.15	50.421	69.365	1	-1
30	3312.7	216.72	2982.5	546.96	0	539.22	77.883	117.71	1	-1
31	3312.7	216.72	3312.7	113.52	1	112.23	NaN	NaN	0	0
32	3312.7	216.72	3385	154.8	1	104.49	39.093	107	1	1
33	980.4	227.04	918.48	309.6	0	108.36	38.947	62.24	1	-1
34	980.4	227.04	1001	227.04	1	20.64	NaN	NaN	-1	NaN
35	866.88	247.68	918.48	309.6	0	83.85	28.17	24.995	1	-1
36	866.88	247.68	743.04	392.16	0	214.14	35.723	50.348	1	-1
37	1444.8	247.68	1424.2	650.16	0	519.87	51.475	40.167	1	-1
38	1444.8	247.68	1455.1	20.64	1	239.94	69.613	84.942	1	1
39	2569.7	288.96	2662.6	753.36	0	519.87	88.092	138.78	1	-1
40	2569.7	288.96	2796.7	20.64	1	392.16	39.146	86.111	1	1
41	918.48	309.6	959.76	412.8	0	119.97	87.938	47.211	1	-1
42	1795.7	319.92	1929.8	877.2	0	638.55	77.227	121.14	1	-1
43	258	340.56	278.64	433.44	0	101.91	75.807	57.38	1	-1
44	743.04	392.16	753.36	557.28	0	187.05	84.433	86.92	1	-1
45	743.04	392.16	485.04	20.64	1	519.87	73.166	105.18	1	1
46	959.76	412.8	949.44	474.72	0	65.79	71.275	75.79	1	-1
47	959.76	412.8	1197.1	216.72	1	330.24	36.952	52.506	1	1
48	278.64	433.44	402.48	526.32	0	194.79	NaN	NaN	0	0
49	278.64	433.44	258	546.96	0	122.55	68.387	55.763	1	-1
50	949.44	474.72	753.36	557.28	0	238.65	42.234	84.935	1	-1
51	949.44	474.72	732.72	784.32	0	443.76	38.093	56.086	1	-1
52	402.48	526.32	319.92	598.56	0	112.23	28.565	31.927	1	1
53	402.48	526.32	516	608.88	0	159.96	44.228	37.408	1	-1
54	103.2	546.96	258	546.96	0	180.6	52.253	54.633	1	-1
55	103.2	546.96	92.88	536.64	1	14.19	NaN	NaN	0	0
56	103.2	546.96	51.6	567.6	1	60.63	NaN	NaN	0	0
57	258	546.96	319.92	598.56	0	83.85	56.001	105.87	1	-1
58	2982.5	546.96	2662.6	753.36	0	405.06	93.964	143.37	1	-1
59	2982.5	546.96	3127	41.28	1	617.91	66.635	109.42	1	1
60	753.36	557.28	681.12	691.44	0	163.83	92.136	104.4	1	-1
61	319.92	598.56	516	608.88	0	225.75	75.219	83.899	1	-1
62	516	608.88	681.12	691.44	0	199.95	83.298	74.329	1	-1
63	1424.2	650.16	1651.2	1568.6	0	1184.2	47.103	50.638	1	-1
64	681.12	691.44	732.72	784.32	0	114.81	104.73	111.51	1	-1
65	2662.6	753.36	2652.2	1052.6	0	312.18	114.53	164.72	1	-1
66	732.72	784.32	1011.4	1393.2	0	744.33	115.89	108.59	1	-1
67	1929.8	877.2	1898.9	1321	0	490.2	77.245	114.88	1	-1
68	1929.8	877.2	1888.6	887.52	1	45.15	141.3	13.432	-1	NaN
69	2652.2	1052.6	2342.6	1486.1	0	598.56	117.38	199.18	1	-1
70	2652.2	1052.6	3364.3	774	1	844.95	67.689	98.579	1	1
71	350.88	1166.2	1011.4	1393.2	0	780.45	77.965	91.88	1	-1
72	350.88	1166.2	51.6	928.8	1	421.83	84.487	94.826	1	1
73	350.88	1166.2	319.92	1207.4	1	54.18	106.76	48.837	-1	NaN
74	1898.9	1321	2260.1	1558.3	0	459.24	34.504	6.0593	1	0
75	1898.9	1321	1651.2	1568.6	0	374.1	70.842	105.33	1	-1
76	1011.4	1393.2	1166.2	1527.4	0	210.27	129.91	144.07	1	-1
77	1186.8	1444.8	1166.2	1527.4	0	91.59	52.228	14.129	-1	NaN
78	1186.8	1444.8	1176.5	1413.8	1	34.83	163.09	22.773	-1	NaN
79	1186.8	1444.8	1207.4	1434.5	1	24.51	349.43	30.684	-1	NaN
80	2342.6	1486.1	2260.1	1558.3	0	112.23	135.24	203.27	1	-1
81	1166.2	1527.4	1145.5	1682.2	0	163.83	161.08	119.32	1	-1
82	2260.1	1558.3	2208.5	2208.5	0	722.4	128.11	208.64	1	-1
83	1651.2	1568.6	1609.9	2208.5	0	808.83	84.442	111.37	1	-1
84	1145.5	1682.2	990.72	1733.8	0	184.47	67.983	62.015	1	-1
85	1145.5	1682.2	1609.9	2208.5	0	767.55	136.9	170.06	1	-1
86	990.72	1733.8	1042.3	2043.4	0	356.04	92.914	7.2853	1	-1
87	990.72	1733.8	485.04	1558.3	1	610.17	44.811	22.351	1	1
88	299.28	1816.3	443.76	1929.8	0	190.92	64.872	60.868	1	-1
89	299.28	1816.3	196.08	1971.1	0	203.82	121.66	5.2293	1	-1
90	299.28	1816.3	30.96	1413.8	1	635.97	83.358	27.282	1	1
91	443.76	1929.8	588.24	2167.2	0	317.34	111.11	50.734	1	-1
92	443.76	1929.8	443.76	1981.4	1	51.6	66.254	53.185	-1	NaN
93	2930.9	1940.2	2817.4	2373.6	0	495.36	67.328	68.552	1	-1
94	2930.9	1940.2	3333.4	1816.3	1	461.82	58.113	102.5	1	1
95	2930.9	1940.2	2930.9	1909.2	1	30.96	72.549	57.806	-1	NaN
96	196.08	1971.1	185.76	1981.4	0	14.19	NaN	NaN	0	0
97	196.08	1971.1	227.04	1991.8	1	39.99	82.798	15.146	-1	NaN
98	185.76	1981.4	371.52	2229.1	0	330.24	126.95	55.121	1	-1
99	185.76	1981.4	154.8	2002.1	1	39.99	NaN	NaN	-1	NaN
100	1042.3	2043.4	1042.3	2074.3	0	39.99	NaN	NaN	0	0
101	1042.3	2043.4	1073.3	2033	1	34.83	NaN	NaN	-1	NaN
102	1042.3	2074.3	1093.9	2115.6	0	68.37	NaN	NaN	0	0
103	1093.9	2115.6	1093.9	2136.2	0	20.64	81.591	10.959	0	0
104	1093.9	2115.6	1197.1	2105.3	1	116.1	NaN	NaN	0	0
105	1093.9	2136.2	1166.2	2301.4	0	194.79	47.302	38.655	1	-1
106	588.24	2167.2	526.32	2187.8	0	78.69	213.75	24.546	0	0
107	588.24	2167.2	681.12	2456.2	0	344.43	105	28.463	1	-1
108	526.32	2187.8	371.52	2229.1	0	180.6	77.434	52.503	1	1
109	526.32	2187.8	526.32	2208.5	1	20.64	39.405	12.569	-1	NaN
110	2394.2	2198.2	2291	2260.1	0	129	NaN	NaN	0	0
111	2394.2	2198.2	3385	1351.9	1	1450	85.209	138.03	1	1
112	2394.2	2198.2	2425.2	2218.8	1	39.99	96.315	15.912	-1	NaN
113	1609.9	2208.5	1816.3	2672.9	0	549.54	150.56	186.26	1	-1
114	2208.5	2208.5	2291	2260.1	0	109.65	NaN	NaN	-1	NaN
115	2208.5	2208.5	2208.5	2280.7	0	81.27	NaN	NaN	0	0
116	371.52	2229.1	681.12	2456.2	0	589.53	43.922	101.55	1	-1
117	2291	2260.1	2208.5	2280.7	0	91.59	NaN	NaN	0	0
118	2208.5	2280.7	1816.3	2672.9	0	608.88	145.53	237.85	1	-1
119	1166.2	2301.4	1124.9	2414.9	0	130.29	NaN	NaN	0	0
120	1166.2	2301.4	1186.8	2280.7	1	29.67	65.962	5.4851	-1	NaN
121	3085.7	2322	2817.4	2373.6	0	307.02	75.059	102.61	1	-1
122	3085.7	2322	3333.4	2136.2	1	325.08	73.874	95.414	1	1
123	3085.7	2322	3157.9	2569.7	1	286.38	38.579	10.534	1	-1
124	2817.4	2373.6	2776.1	2590.3	0	251.55	104.46	83.401	1	-1
125	980.4	2414.9	980.4	2394.2	1	20.64	NaN	NaN	-1	NaN
126	980.4	2414.9	1073.3	2445.8	1	105.78	NaN	NaN	0	0
127	980.4	2414.9	815.28	2456.2	1	199.95	70.759	134.46	0	0
128	1124.9	2414.9	1145.5	2590.3	0	201.24	111.58	3.2902	1	-1
129	1124.9	2414.9	1104.2	2414.9	1	20.64	NaN	NaN	-1	NaN
130	681.12	2456.2	732.72	2507.8	0	73.53	148.98	17.358	1	-1
131	732.72	2507.8	939.12	2858.6	0	436.02	141.33	38.969	1	-1
132	732.72	2507.8	774	2456.2	1	68.37	125	18.004	0	0
133	134.16	2559.4	340.56	2693.5	0	261.87	139.75	146.7	1	-1
134	134.16	2559.4	20.64	2105.3	1	509.55	165.5	111.2	1	1
135	134.16	2559.4	20.64	2580	1	183.18	NaN	NaN	0	0
136	1145.5	2590.3	1124.9	2600.6	1	24.51	121.21	6.2478	-1	NaN
137	1145.5	2590.3	1197.1	2755.4	1	187.05	63.263	68.683	1	-1
138	2776.1	2590.3	2662.6	3209.5	0	700.47	111.62	81.675	1	-1
139	2776.1	2590.3	3085.7	2641.9	1	339.27	33.835	23.585	1	-1
140	1816.3	2672.9	1764.7	2786.4	0	135.45	194.82	295.6	1	-1
141	340.56	2693.5	516	2838	0	252.84	151.67	139.64	1	-1
142	340.56	2693.5	330.24	2755.4	1	65.79	171.96	29.506	-1	NaN
143	1764.7	2786.4	1599.6	3219.8	0	508.26	151.68	228.47	1	-1
144	1764.7	2786.4	1775	3395.3	0	706.92	140.58	230.12	1	-1
145	516	2838	412.8	2910.2	0	132.87	87.71	28.227	0	0
146	516	2838	753.36	3157.9	0	424.41	154.71	106.93	1	-1
147	939.12	2858.6	1599.6	3219.8	0	866.88	45.54	15.938	1	1
148	939.12	2858.6	918.48	3333.4	0	580.5	56.793	41.589	1	-1
149	144.48	2869	103.2	2951.5	0	99.33	NaN	NaN	0	0
150	144.48	2869	144.48	2848.3	1	20.64	NaN	NaN	-1	NaN
151	144.48	2869	206.4	2858.6	1	74.82	22.761	39.806	1	-1
152	340.56	2899.9	412.8	2910.2	0	76.11	NaN	NaN	0	0
153	340.56	2899.9	319.92	2869	1	39.99	NaN	NaN	0	0
154	340.56	2899.9	340.56	2910.2	1	10.32	NaN	NaN	0	0
155	412.8	2910.2	402.48	3044.4	0	147.06	69.555	4.1264	0	0
156	103.2	2951.5	402.48	3044.4	0	337.98	54.125	14.402	1	1
157	103.2	2951.5	30.96	2972.2	1	81.27	NaN	NaN	0	0
158	402.48	3044.4	546.96	3168.2	0	201.24	50.519	6.1743	1	1
159	3312.7	3106.3	2662.6	3209.5	0	753.36	89.076	143.48	1	-1
160	3312.7	3106.3	3364.3	2889.6	1	238.65	88.901	78.47	1	1
161	3312.7	3106.3	3374.6	3147.6	1	78.69	NaN	NaN	0	0
162	753.36	3157.9	546.96	3168.2	0	219.3	70.861	32.615	1	-1
163	753.36	3157.9	918.48	3333.4	0	243.81	151.19	110.13	1	-1
164	546.96	3168.2	20.64	3261.1	1	628.23	46.162	15.232	1	-1
165	2662.6	3209.5	1888.6	3632.6	0	949.44	125.63	160.41	1	-1
166	1599.6	3219.8	1775	3395.3	0	254.13	164.82	188.6	1	-1
167	918.48	3333.4	1073.3	3766.8	0	497.94	157.86	123.33	1	-1
168	1775	3395.3	1888.6	3632.6	0	283.8	215.11	230.49	1	-1
169	330.24	3581	113.52	3735.8	0	281.22	83.018	72.494	1	1
170	330.24	3581	908.16	3797.8	0	675.96	115.93	87.145	1	-1
171	330.24	3581	175.44	3488.2	1	193.5	72.272	37.852	1	1
172	1888.6	3632.6	1630.6	4386	0	860.43	215.83	295.23	1	-1
173	113.52	3735.8	258	3901	0	237.36	47.179	39.669	1	-1
174	113.52	3735.8	51.6	3715.2	1	76.11	77.952	84.222	0	0
175	1073.3	3766.8	908.16	3797.8	0	187.05	115.45	84.971	0	0
176	1073.3	3766.8	1331.3	4148.6	0	495.36	159.37	168.71	1	-1
177	908.16	3797.8	835.92	4004.2	0	236.07	62.536	15.05	0	0
178	258	3901	835.92	4004.2	0	688.86	48.355	9.5697	1	-1
179	258	3901	175.44	4055.8	0	189.63	44.049	16.095	1	-1
180	835.92	4004.2	949.44	4035.1	0	126.42	51.9	78.834	1	0
181	949.44	4035.1	1331.3	4148.6	0	460.53	34.535	56.502	1	1
182	949.44	4035.1	949.44	4024.8	1	10.32	NaN	NaN	0	0
183	175.44	4055.8	567.6	4344.7	0	548.25	56.012	8.3346	1	-1
184	175.44	4055.8	20.64	3983.5	1	190.92	65.42	17.017	1	1
185	1331.3	4148.6	1630.6	4386	0	397.32	158.27	143.3	1	-1
186	567.6	4344.7	629.52	4540.8	0	221.88	66.362	22.512	1	-1
187	567.6	4344.7	1063	4540.8	0	672.09	39.4	12.271	1	0
188	1630.6	4386	1785.4	4561.4	1	258	250.32	261.5	1	-1
189	629.52	4540.8	660.48	4561.4	0	39.99	103.04	19.327	0	0
190	629.52	4540.8	608.88	4561.4	1	29.67	NaN	NaN	-1	NaN
191	1063	4540.8	1176.5	4561.4	1	122.55	54.987	39.062	1	0
192	1063	4540.8	918.48	4592.4	1	166.41	250.35	16.156	0	0
193	660.48	4561.4	681.12	4540.8	1	29.67	NaN	NaN	-1	NaN
194	660.48	4561.4	722.4	4602.7	1	78.69	NaN	NaN	0	0
195	1444.8	247.68	1424.2	650.16	0	523.74	53.778	49.916	1	-1
