# Supplementary material for: Quantification of Blood Flow and Topology in Developing Vascular Networks
Source: PLoS One. 2014 May 13;9(5):e96856. doi: 10.1371/journal.pone.0096856 (PMC4019654; doi:10.1371/journal.pone.0096856)
Supplement: File S1 — Data on vessel segment characteristics and network topology for every embryo for both measurement series T1 and T2. (ZIP) [file pone.0096856.s002.zip › VesselSegmentCharacteristics_embryo3_T2.csv]

n	x1	y1	x2	y2	endpoint	L	V_cl	D	quantified	flow_direction
1	185.76	20.64	299.28	61.92	0	139.32	NaN	NaN	0	0
2	185.76	20.64	185.76	175.44	0	154.8	50.043	39.816	1	-1
3	185.76	20.64	185.76	10.32	1	10.32	NaN	NaN	0	0
4	2765.8	51.6	2652.2	61.92	0	135.45	43.536	50.081	1	-1
5	2765.8	51.6	2745.1	103.2	0	60.63	80.164	86.718	1	-1
6	2765.8	51.6	2817.4	20.64	1	64.5	72.864	70.109	1	1
7	299.28	61.92	371.52	185.76	0	159.96	45.555	42.616	1	-1
8	2652.2	61.92	2745.1	103.2	0	109.65	NaN	NaN	0	0
9	2652.2	61.92	2425.2	206.4	0	292.83	47.771	66.598	1	-1
10	1517	72.24	1702.8	154.8	0	220.59	31.287	31.908	1	-1
11	1517	72.24	980.4	464.4	0	855.27	42.251	45.301	1	0
12	1517	72.24	1455.1	474.72	0	445.05	58.829	52.784	1	-1
13	2745.1	103.2	2755.4	206.4	0	116.1	89.558	65.772	1	-1
14	1052.6	123.84	1011.4	185.76	0	78.69	108.37	77.308	1	-1
15	1052.6	123.84	1321	10.32	1	314.76	71.113	66.576	1	1
16	1052.6	123.84	1063	61.92	1	65.79	94.474	77.777	-1	NaN
17	72.24	134.16	185.76	175.44	0	130.29	50.76	41.741	1	-1
18	72.24	134.16	113.52	443.76	0	368.94	62.102	42.77	1	-1
19	72.24	134.16	30.96	10.32	1	140.61	70.095	49.477	1	1
20	598.56	134.16	371.52	185.76	0	256.71	43.15	51.617	1	1
21	598.56	134.16	639.84	247.68	0	130.29	102.66	110.78	1	-1
22	1702.8	154.8	1733.8	258	0	116.1	72.347	64.393	1	-1
23	1702.8	154.8	1826.6	10.32	1	220.59	69.183	65.77	1	1
24	185.76	175.44	309.6	330.24	0	218.01	73.814	65.076	1	-1
25	371.52	185.76	639.84	247.68	0	325.08	34.524	48.323	1	-1
26	1011.4	185.76	918.48	227.04	0	109.65	55.176	62.939	1	-1
27	1011.4	185.76	970.08	340.56	0	180.6	96.006	71.457	1	-1
28	3106.3	196.08	2972.2	350.88	0	241.23	39.105	25.712	1	-1
29	3106.3	196.08	3034.1	412.8	0	290.25	48.726	47.743	1	-1
30	3106.3	196.08	3065	41.28	1	180.6	83.328	62.893	1	1
31	2425.2	206.4	2497.4	701.76	0	550.83	92.021	103.28	1	-1
32	2425.2	206.4	2260.1	20.64	1	265.74	92.492	83.392	1	1
33	2755.4	206.4	2889.6	330.24	0	190.92	95.678	53.216	1	-1
34	2755.4	206.4	2755.4	381.84	0	210.27	59.506	74.593	1	-1
35	918.48	227.04	887.52	268.32	0	54.18	83.333	57.619	1	-1
36	639.84	247.68	660.48	268.32	0	29.67	115.58	83.39	1	-1
37	1733.8	258	1867.9	319.92	0	159.96	45.11	42.511	1	-1
38	1733.8	258	1795.7	588.24	0	398.61	57.707	51.014	1	-1
39	660.48	268.32	753.36	392.16	0	162.54	106.34	87.445	1	-1
40	887.52	268.32	970.08	340.56	0	112.23	26.001	33.49	1	-1
41	887.52	268.32	753.36	392.16	0	190.92	55.654	68.069	1	-1
42	1867.9	319.92	1950.5	495.36	0	210.27	65.964	50.955	1	-1
43	1867.9	319.92	2074.3	20.64	1	390.87	73.756	45.656	1	1
44	309.6	330.24	278.64	423.12	0	105.78	59.711	38.421	1	-1
45	309.6	330.24	402.48	433.44	0	153.51	52.415	60.591	1	-1
46	2889.6	330.24	2972.2	350.88	0	91.59	100.01	23.625	0	0
47	2889.6	330.24	2755.4	381.84	0	156.09	64.094	46.318	1	-1
48	970.08	340.56	980.4	464.4	0	127.71	76.005	66.031	1	-1
49	2972.2	350.88	3034.1	412.8	0	87.72	33.243	37.429	1	-1
50	2755.4	381.84	2755.4	412.8	0	30.96	129.39	47.763	1	-1
51	753.36	392.16	774	536.64	0	161.25	109.05	95.833	1	-1
52	2755.4	412.8	2672.9	536.64	0	158.67	88.91	72.413	1	-1
53	2755.4	412.8	2858.6	660.48	0	319.92	43.893	22.911	1	-1
54	3034.1	412.8	2879.3	691.44	0	366.36	72.154	61	1	-1
55	278.64	423.12	113.52	443.76	0	174.15	54.61	29.807	1	1
56	278.64	423.12	309.6	454.08	0	43.86	84.395	43.274	1	-1
57	402.48	433.44	309.6	454.08	0	101.91	44.93	76.167	1	1
58	402.48	433.44	526.32	557.28	0	180.6	60.627	67.56	1	-1
59	309.6	454.08	474.72	588.24	0	251.55	40.042	39.092	1	-1
60	980.4	464.4	774	536.64	0	256.71	87.429	85.422	1	-1
61	1455.1	474.72	1300.3	670.8	0	265.74	64.769	32.536	1	-1
62	1455.1	474.72	1424.2	804.96	0	445.05	62.076	43.555	1	-1
63	1950.5	495.36	1795.7	588.24	0	193.5	52.611	33.803	1	-1
64	1950.5	495.36	2115.6	1259	0	909.45	47.399	37.057	1	-1
65	774	536.64	722.4	701.76	0	187.05	107.99	156.84	1	-1
66	2672.9	536.64	2838	691.44	0	259.29	47.136	31.944	1	-1
67	2672.9	536.64	2497.4	701.76	0	255.42	57.583	83.055	1	-1
68	526.32	557.28	474.72	588.24	0	64.5	NaN	NaN	0	0
69	526.32	557.28	722.4	701.76	0	261.87	76.034	78.476	1	-1
70	1795.7	588.24	1909.2	1197.1	0	673.38	80.024	69.255	1	-1
71	2858.6	660.48	2838	691.44	0	39.99	NaN	NaN	-1	NaN
72	2858.6	660.48	2879.3	691.44	0	45.15	103.6	65.105	0	0
73	1300.3	670.8	1155.8	732.72	0	170.28	52.492	78.519	1	-1
74	1300.3	670.8	1351.9	784.32	0	135.45	48.324	21.972	1	-1
75	2838	691.44	2869	722.4	0	50.31	355.85	81.163	0	0
76	2879.3	691.44	2869	722.4	0	34.83	74.851	69.048	1	-1
77	722.4	701.76	743.04	743.04	0	50.31	124.59	141.71	1	-1
78	2497.4	701.76	2611	1145.5	0	490.2	98.287	128.22	1	-1
79	2869	722.4	2930.9	1001	0	313.47	87.861	74.133	1	-1
80	1155.8	732.72	743.04	743.04	0	494.07	43.473	44.451	1	-1
81	1155.8	732.72	1259	856.56	0	202.53	45.881	3.4033	1	-1
82	743.04	743.04	959.76	1269.4	0	624.36	132.22	146.91	1	-1
83	1351.9	784.32	1424.2	804.96	0	81.27	43.203	11.104	1	-1
84	1351.9	784.32	1259	856.56	0	129	32.036	13.848	1	-1
85	1424.2	804.96	1496.4	1021.7	0	246.39	59.218	17.499	1	-1
86	1259	856.56	1310.6	1011.4	0	176.73	32.642	18.333	1	-1
87	134.16	866.88	51.6	980.4	0	148.35	35.208	35.114	1	-1
88	134.16	866.88	970.08	1382.9	0	1064.3	84.884	97.228	1	-1
89	134.16	866.88	20.64	619.2	1	294.12	72.04	85.052	1	1
90	51.6	980.4	206.4	1186.8	0	270.9	59.252	39.883	1	-1
91	51.6	980.4	20.64	939.12	1	54.18	NaN	NaN	0	0
92	2930.9	1001	2611	1145.5	0	379.26	111.76	141.12	1	-1
93	2930.9	1001	3147.6	784.32	1	379.26	103.23	97.096	1	1
94	1310.6	1011.4	1496.4	1021.7	0	198.66	49.634	41.632	1	1
95	1310.6	1011.4	959.76	1269.4	0	457.95	35.288	87.266	1	-1
96	1496.4	1021.7	1558.3	1197.1	0	201.24	63.773	42.463	1	-1
97	2611	1145.5	2580	1444.8	0	321.21	123.83	175.37	1	-1
98	206.4	1186.8	113.52	1279.7	0	143.19	44.238	41.432	1	-1
99	206.4	1186.8	949.44	1806	0	1139.1	49.305	43.767	1	-1
100	1558.3	1197.1	1465.4	1496.4	0	403.77	48.405	55.189	1	-1
101	1909.2	1197.1	2115.6	1259	0	241.23	42.096	49.519	1	-1
102	1909.2	1197.1	1609.9	1671.8	0	673.38	73.358	92.202	1	-1
103	2115.6	1259	2177.5	1465.4	0	272.19	57.624	63.992	1	-1
104	959.76	1269.4	970.08	1382.9	0	117.39	140.7	194.03	1	-1
105	113.52	1279.7	113.52	1382.9	0	112.23	64.656	28.718	1	-1
106	113.52	1279.7	20.64	1135.2	1	183.18	50.988	37.208	1	1
107	113.52	1382.9	216.72	1579	0	261.87	85.406	47.603	1	-1
108	113.52	1382.9	30.96	1351.9	1	109.65	54.308	37.148	1	1
109	970.08	1382.9	1186.8	1795.7	0	531.48	128.77	243.37	1	-1
110	2580	1444.8	2270.4	1806	0	531.48	125.27	217.93	1	-1
111	2580	1444.8	3106.3	1331.3	1	581.79	64.393	111.74	1	1
112	2177.5	1465.4	2270.4	1806	0	387	57.637	85.046	1	-1
113	2177.5	1465.4	2095	1424.2	1	119.97	NaN	NaN	-1	NaN
114	1465.4	1496.4	1609.9	1671.8	0	234.78	31.932	66.248	1	-1
115	216.72	1579	103.2	1723.4	0	197.37	86.546	28.982	1	-1
116	216.72	1579	433.44	1795.7	0	312.18	67.11	71.791	1	-1
117	1609.9	1671.8	1558.3	2332.3	0	847.53	73.201	142.93	1	-1
118	103.2	1723.4	485.04	2022.7	0	586.95	62.658	52.089	1	-1
119	103.2	1723.4	10.32	1671.8	1	119.97	37.149	6.3543	1	1
120	433.44	1795.7	908.16	1857.6	0	517.29	46.886	14.135	1	-1
121	433.44	1795.7	526.32	1971.1	0	214.14	66.386	60.555	1	-1
122	1186.8	1795.7	949.44	1806	0	267.03	52.003	39.703	1	1
123	1186.8	1795.7	1331.3	2105.3	0	368.94	131.46	274.1	1	-1
124	949.44	1806	908.16	1857.6	0	68.37	130.5	3.8858	0	0
125	2270.4	1806	2177.5	1878.2	0	122.55	106.48	309.86	1	-1
126	908.16	1857.6	928.8	2033	0	192.21	45.096	13.137	1	-1
127	2177.5	1878.2	2136.2	2507.8	0	672.09	128.04	238.12	1	-1
128	2177.5	1878.2	2095	1764.7	1	148.35	NaN	NaN	-1	NaN
129	526.32	1971.1	557.28	1981.4	0	34.83	273.63	42.161	0	0
130	526.32	1971.1	485.04	2022.7	0	68.37	NaN	NaN	0	0
131	557.28	1981.4	516	2053.7	0	89.01	NaN	NaN	-1	NaN
132	557.28	1981.4	825.6	2084.6	0	310.89	55.987	31.606	1	-1
133	3013.4	1981.4	2941.2	2167.2	0	215.43	100.31	61.147	1	-1
134	3013.4	1981.4	2549	2260.1	0	626.94	86.11	157.82	1	-1
135	3013.4	1981.4	3147.6	1909.2	1	179.31	87.914	155.28	1	1
136	485.04	2022.7	516	2053.7	0	43.86	131.8	46.657	1	-1
137	928.8	2033	825.6	2084.6	0	125.13	NaN	NaN	0	0
138	928.8	2033	1011.4	2136.2	0	138.03	61.167	25.47	1	-1
139	516	2053.7	629.52	2249.8	0	242.52	99.653	54.675	1	-1
140	825.6	2084.6	990.72	2208.5	0	241.23	56.605	5.3243	1	-1
141	1331.3	2105.3	1011.4	2136.2	0	349.59	40.41	62.142	1	1
142	1331.3	2105.3	1558.3	2332.3	0	332.82	139.17	249.05	1	-1
143	1011.4	2136.2	990.72	2208.5	0	81.27	52.578	55.231	1	-1
144	2941.2	2167.2	3023.8	2280.7	0	153.51	NaN	NaN	0	0
145	2941.2	2167.2	2848.3	2301.4	0	202.53	57.665	7.4474	1	-1
146	990.72	2208.5	1021.7	2435.5	0	265.74	48.204	2.2828	1	-1
147	629.52	2249.8	835.92	2353	0	283.8	32.918	39.837	1	-1
148	629.52	2249.8	629.52	2414.9	0	199.95	113.66	45.597	1	-1
149	2549	2260.1	2765.8	2353	0	255.42	38.018	80.872	1	1
150	2549	2260.1	2435.5	2373.6	0	166.41	101	141.87	1	-1
151	3023.8	2280.7	2848.3	2301.4	0	192.21	87.731	67.828	1	-1
152	3023.8	2280.7	3157.9	2177.5	1	228.33	62.701	89.864	1	1
153	2848.3	2301.4	2765.8	2353	0	104.49	79.623	61.23	1	-1
154	1558.3	2332.3	1723.4	2755.4	0	491.49	151.08	251.26	1	-1
155	835.92	2353	629.52	2414.9	0	232.2	84.66	12.449	1	1
156	835.92	2353	970.08	2456.2	0	176.73	73.19	19.341	1	-1
157	2765.8	2353	2724.5	2466.5	0	130.29	72.669	50.683	1	-1
158	2435.5	2373.6	2724.5	2466.5	0	344.43	38.301	8.1725	1	1
159	2435.5	2373.6	2136.2	2507.8	0	363.78	93.112	155.69	1	-1
160	629.52	2414.9	825.6	2765.8	0	438.6	82.462	59.879	1	-1
161	1021.7	2435.5	970.08	2456.2	0	60.63	105.06	15.496	1	1
162	1021.7	2435.5	1083.6	2497.4	0	87.72	40.768	24.68	1	-1
163	970.08	2456.2	949.44	2580	0	140.61	47.376	12.125	1	-1
164	2724.5	2466.5	2734.8	2693.5	0	256.71	56.208	48.462	1	-1
165	1083.6	2497.4	1052.6	2580	0	95.46	49.459	14.38	1	-1
166	1083.6	2497.4	1723.4	2755.4	0	753.36	46.335	64.776	1	-1
167	2136.2	2507.8	1744.1	2776.1	0	521.16	145.21	310.99	1	-1
168	949.44	2580	1052.6	2580	0	112.23	57.891	90.159	1	-1
169	949.44	2580	949.44	2641.9	1	61.92	NaN	NaN	0	0
170	1052.6	2580	1321	3065	0	610.17	45.649	16.083	1	-1
171	319.92	2641.9	216.72	2703.8	0	129	NaN	NaN	0	0
172	319.92	2641.9	526.32	3013.4	0	465.69	149.71	371.86	1	-1
173	319.92	2641.9	10.32	2218.8	1	568.89	150.41	394.6	1	1
174	3023.8	2672.9	2734.8	2693.5	0	314.76	98.305	75.309	1	-1
175	3023.8	2672.9	3075.4	2879.3	0	242.52	66.843	72.486	1	-1
176	3023.8	2672.9	3157.9	2580	1	184.47	91.126	74.385	1	1
177	2734.8	2693.5	2672.9	2879.3	0	211.56	97.852	96.959	1	-1
178	216.72	2703.8	185.76	2817.4	0	126.42	NaN	NaN	0	0
179	216.72	2703.8	10.32	2590.3	1	259.29	47.516	91.764	1	1
180	980.4	2745.1	939.12	2786.4	0	58.05	NaN	NaN	0	0
181	980.4	2745.1	959.76	2672.9	1	81.27	NaN	NaN	0	0
182	980.4	2745.1	1042.3	2755.4	1	65.79	NaN	NaN	0	0
183	1723.4	2755.4	1744.1	2776.1	0	29.67	830.04	40.111	0	0
184	825.6	2765.8	939.12	2786.4	0	122.55	57.038	41.791	1	-1
185	825.6	2765.8	825.6	2982.5	0	225.75	80.399	100.94	1	-1
186	30.96	2776.1	185.76	2817.4	0	180.6	58.572	78.668	1	-1
187	30.96	2776.1	10.32	2714.2	1	70.95	NaN	NaN	0	0
188	30.96	2776.1	10.32	2807	1	39.99	NaN	NaN	0	0
189	1744.1	2776.1	1702.8	2858.6	0	99.33	205.34	325.32	1	-1
190	939.12	2786.4	1001	3013.4	0	261.87	71.793	51.653	1	-1
191	185.76	2817.4	381.84	3003.1	0	278.64	54.289	79.494	1	-1
192	1702.8	2858.6	1517	3188.9	0	419.25	157.75	258.51	1	-1
193	1702.8	2858.6	1651.2	3446.9	0	669.51	144.76	217.27	1	-1
194	2672.9	2879.3	2951.5	2941.2	0	304.44	100.21	39.972	1	1
195	2672.9	2879.3	2569.7	3446.9	0	635.97	83.497	88.707	1	-1
196	3075.4	2879.3	3116.6	2889.6	0	54.18	NaN	NaN	0	0
197	3075.4	2879.3	2951.5	2941.2	0	149.64	42.34	11.995	1	-1
198	3116.6	2889.6	3157.9	2827.7	1	78.69	44.366	11.292	1	1
199	3116.6	2889.6	3157.9	2961.8	1	89.01	NaN	NaN	0	0
200	2951.5	2941.2	2992.8	3054.7	0	130.29	NaN	NaN	0	0
201	825.6	2982.5	815.28	3147.6	0	178.02	69.262	127.67	1	-1
202	825.6	2982.5	784.32	2982.5	1	41.28	55.799	41.874	-1	NaN
203	381.84	3003.1	526.32	3013.4	0	166.41	129.61	66.287	1	-1
204	381.84	3003.1	154.8	3054.7	0	256.71	59.331	181.86	1	1
205	526.32	3013.4	701.76	3261.1	0	319.92	148.94	399.18	1	-1
206	1001	3013.4	1083.6	3075.4	0	108.36	60.123	37.669	1	-1
207	1001	3013.4	959.76	3034.1	1	50.31	NaN	NaN	-1	NaN
208	154.8	3054.7	20.64	2858.6	1	258	47.279	55.433	1	1
209	154.8	3054.7	10.32	3034.1	1	170.28	62.977	122.96	1	1
210	1155.8	3054.7	1083.6	3075.4	0	89.01	NaN	NaN	0	0
211	1155.8	3054.7	1207.4	3034.1	1	60.63	NaN	NaN	0	0
212	1155.8	3054.7	1155.8	3065	1	10.32	NaN	NaN	0	0
213	2992.8	3054.7	3157.9	2992.8	1	228.33	54.391	8.4337	1	1
214	2992.8	3054.7	2972.2	3075.4	1	29.67	NaN	NaN	-1	NaN
215	1321	3065	1517	3188.9	0	259.29	29.235	25.291	1	-1
216	1321	3065	1341.6	3054.7	1	24.51	77.514	25.193	-1	NaN
217	1083.6	3075.4	1527.4	3292.1	0	548.25	62.366	54.367	1	-1
218	815.28	3147.6	701.76	3261.1	0	172.86	NaN	NaN	0	0
219	815.28	3147.6	1063	3302.4	1	312.18	30.926	15.074	1	-1
220	1517	3188.9	1527.4	3292.1	0	116.1	146.69	232.87	1	-1
221	701.76	3261.1	825.6	3643	0	433.44	158.84	391.28	1	-1
222	1527.4	3292.1	1651.2	3446.9	0	206.4	158.53	196.25	1	-1
223	82.56	3343.7	309.6	3457.2	0	273.48	134.66	597.69	1	-1
224	82.56	3343.7	20.64	3219.8	1	156.09	71.262	311.31	1	1
225	82.56	3343.7	10.32	3446.9	1	132.87	111.95	625.03	1	1
226	1651.2	3446.9	1733.8	3684.2	0	272.19	190	302.09	1	-1
227	2569.7	3446.9	1733.8	3684.2	0	942.99	92.376	133.05	1	-1
228	2569.7	3446.9	3157.9	3529.4	1	688.86	66.054	62.248	1	1
229	309.6	3457.2	247.68	3539.8	0	108.36	161.33	540.43	1	1
230	309.6	3457.2	670.8	3653.3	0	442.47	122.57	735.42	1	-1
231	247.68	3539.8	185.76	3601.7	0	114.81	56.993	91.023	1	1
232	247.68	3539.8	278.64	3632.6	0	129	26.425	71.502	1	1
233	185.76	3601.7	41.28	3612	0	157.38	57.903	205.11	1	1
234	185.76	3601.7	278.64	3632.6	0	105.78	56.668	198.05	1	-1
235	41.28	3612	340.56	3859.7	0	473.43	36.123	113.16	1	-1
236	41.28	3612	10.32	3560.4	1	64.5	NaN	NaN	0	0
237	278.64	3632.6	433.44	3797.8	0	229.62	52.076	183.27	1	-1
238	825.6	3643	670.8	3653.3	0	167.7	121.2	733.63	1	1
239	825.6	3643	1145.5	4097	0	586.95	186.9	653.79	1	-1
240	670.8	3653.3	619.2	3849.4	0	218.01	68.262	346.68	1	1
241	1733.8	3684.2	1444.8	4375.7	0	811.41	189.74	364.32	1	-1
242	433.44	3797.8	340.56	3859.7	0	118.68	NaN	NaN	0	0
243	433.44	3797.8	526.32	3859.7	0	118.68	51.873	164.99	1	-1
244	619.2	3849.4	526.32	3859.7	0	96.75	79.21	218.71	1	1
245	619.2	3849.4	877.2	4055.8	0	356.04	36.223	84.894	1	-1
246	340.56	3859.7	485.04	3931.9	0	180.6	42.006	39.913	1	-1
247	526.32	3859.7	485.04	3931.9	0	89.01	74.186	149.2	1	1
248	485.04	3931.9	536.64	4055.8	0	145.77	39.733	259.15	1	1
249	536.64	4055.8	361.2	4086.7	0	197.37	64.471	151.34	1	1
250	536.64	4055.8	681.12	4138.3	0	179.31	49.138	100.41	1	-1
251	877.2	4055.8	990.72	4128	0	143.19	56.276	135.03	1	-1
252	877.2	4055.8	681.12	4138.3	0	238.65	43.271	155.75	1	1
253	361.2	4086.7	670.8	4437.6	0	516	60.737	77.931	1	-1
254	361.2	4086.7	10.32	3787.4	1	505.68	67.118	120.47	1	1
255	1145.5	4097	990.72	4128	0	167.7	425.98	87.766	0	0
256	1145.5	4097	1444.8	4375.7	0	420.54	190.15	607.24	1	-1
257	123.84	4107.4	309.6	4478.9	0	497.94	54.739	78.948	1	-1
258	123.84	4107.4	20.64	3993.8	1	168.99	NaN	NaN	0	0
259	123.84	4107.4	10.32	4076.4	1	149.64	65.344	64.638	1	1
260	990.72	4128	815.28	4293.1	0	279.93	46.74	96.75	1	1
261	681.12	4138.3	815.28	4293.1	0	234.78	48.312	12.838	1	1
262	815.28	4293.1	815.28	4375.7	0	82.56	99.737	108.78	1	1
263	815.28	4375.7	670.8	4437.6	0	170.28	54.934	132.29	0	0
264	815.28	4375.7	1238.4	4644	1	546.96	30.299	107.47	1	-1
265	1444.8	4375.7	1486.1	4520.2	1	161.25	252.95	605.47	1	-1
266	670.8	4437.6	835.92	4633.7	1	276.06	31.527	47.227	1	-1
267	237.36	4468.6	309.6	4478.9	0	76.11	99.259	344.06	1	-1
268	237.36	4468.6	10.32	4262.2	1	325.08	96.412	493.62	1	1
269	237.36	4468.6	206.4	4623.4	1	167.7	130.26	204.13	0	0
270	309.6	4478.9	516	4633.7	1	270.9	94.273	538.68	1	-1
271	299.28	61.92	598.56	134.16	0	414.09	35.186	24.969	0	0
272	918.48	227.04	660.48	268.32	0	593.4	53.344	48.131	1	-1
273	113.52	443.76	474.72	588.24	0	552.12	41.013	25.614	1	-1
274	1558.3	1197.1	1465.4	1496.4	0	486.33	47.501	13.02	1	-1
