# Supplementary material for: Quantification of Blood Flow and Topology in Developing Vascular Networks
Source: PLoS One. 2014 May 13;9(5):e96856. doi: 10.1371/journal.pone.0096856 (PMC4019654; doi:10.1371/journal.pone.0096856)
Supplement: File S1 — Data on vessel segment characteristics and network topology for every embryo for both measurement series T1 and T2. (ZIP) [file pone.0096856.s002.zip › VesselSegmentCharacteristics_embryo4_T1.csv]

n	x1	y1	x2	y2	endpoint	L	V_cl	D	quantified	flow_direction
1	361.2	123.84	51.6	361.2	0	432.15	167.13	847.12	1	1
2	361.2	123.84	423.12	557.28	0	492.78	53.526	76.65	1	1
3	361.2	123.84	577.92	10.32	1	263.16	189.4	721.43	1	-1
4	1620.2	175.44	1661.5	908.16	0	767.55	176.25	541.39	1	1
5	1620.2	175.44	464.4	1609.9	0	2052.4	106.75	380.63	1	1
6	1620.2	175.44	1671.8	92.88	1	104.49	184.2	657.59	1	-1
7	51.6	361.2	268.32	815.28	0	570.18	40.891	55.827	1	1
8	51.6	361.2	30.96	392.16	1	39.99	NaN	NaN	0	0
9	423.12	557.28	567.6	577.92	0	153.51	NaN	NaN	0	0
10	423.12	557.28	268.32	815.28	0	327.66	35.669	116.39	1	1
11	567.6	577.92	784.32	20.64	1	647.58	44.575	20.469	1	-1
12	2022.7	608.88	2125.9	856.56	0	290.25	53.157	12.112	1	1
13	2022.7	608.88	2156.9	30.96	1	656.61	35.447	15.164	1	-1
14	2022.7	608.88	1960.8	41.28	1	757.23	33.604	9.3375	1	-1
15	268.32	815.28	30.96	1269.4	0	561.15	50.686	129.35	1	1
16	2125.9	856.56	2095	980.4	0	136.74	34.496	17.134	1	-1
17	2125.9	856.56	2156.9	877.2	1	45.15	NaN	NaN	0	0
18	1661.5	908.16	1671.8	928.8	0	24.51	311.11	340	0	0
19	1661.5	908.16	1104.2	1393.2	0	848.82	76.453	190.26	1	1
20	1671.8	928.8	1682.2	1093.9	0	187.05	165.52	366.25	1	1
21	1671.8	928.8	1837	1104.2	0	286.38	110.52	239.68	1	1
22	2095	980.4	1919.5	1186.8	0	291.54	35.316	15.425	1	-1
23	2095	980.4	2167.2	1063	1	112.23	NaN	NaN	0	0
24	1682.2	1093.9	1837	1104.2	0	167.7	75.763	274.08	0	0
25	1682.2	1093.9	1651.2	1496.4	0	441.18	146.3	364.32	1	1
26	1837	1104.2	1919.5	1186.8	0	117.39	136.26	327.24	1	1
27	1919.5	1186.8	2033	1393.2	0	252.84	131.91	314.03	1	1
28	30.96	1269.4	10.32	1331.3	1	70.95	NaN	NaN	0	0
29	2518.1	1382.9	2538.7	1506.7	0	149.64	42.453	36.588	1	1
30	2518.1	1382.9	2507.8	1362.2	1	24.51	57.202	26.085	-1	NaN
31	2518.1	1382.9	2538.7	1372.6	1	24.51	49.424	27.784	1	-1
32	1104.2	1393.2	784.32	1867.9	0	655.32	85.836	250.54	1	1
33	2033	1393.2	2125.9	1517	0	168.99	84.32	235.41	1	1
34	2033	1393.2	2064	1558.3	0	194.79	101.14	273.24	1	1
35	1651.2	1496.4	1517	2043.4	0	619.2	124.92	445.36	1	1
36	1651.2	1496.4	1950.5	2187.8	0	868.17	79.515	244.98	1	1
37	2538.7	1506.7	2414.9	1651.2	0	207.69	40.003	92.588	1	-1
38	2538.7	1506.7	3034.1	2033	0	863.01	68.555	79.531	1	1
39	2125.9	1517	2064	1558.3	0	78.69	209.24	235.34	0	0
40	2125.9	1517	2260.1	1671.8	0	210.27	102.13	250.03	1	1
41	2064	1558.3	1950.5	2187.8	0	701.76	84.322	482.47	1	1
42	464.4	1609.9	464.4	1682.2	0	72.24	106.82	411.24	1	1
43	464.4	1609.9	123.84	1754.4	0	432.15	65.127	156.58	1	1
44	2414.9	1651.2	2260.1	1671.8	0	180.6	77.716	93.842	1	-1
45	2414.9	1651.2	2466.5	1960.8	0	356.04	51.184	51.819	1	1
46	2260.1	1671.8	2332.3	1940.2	0	297.99	91.442	308.46	1	1
47	464.4	1682.2	402.48	2125.9	0	486.33	99.423	472.46	1	1
48	464.4	1682.2	526.32	1671.8	1	65.79	129.69	295.57	-1	NaN
49	123.84	1754.4	30.96	1795.7	1	116.1	46.466	255.1	1	1
50	123.84	1754.4	20.64	2198.2	1	512.13	53.213	66.376	1	1
51	784.32	1867.9	866.88	2022.7	0	189.63	71.436	310.47	1	1
52	784.32	1867.9	402.48	2125.9	0	513.42	55.533	123.72	1	1
53	2332.3	1940.2	2466.5	1960.8	0	150.93	98.342	284.23	1	1
54	2332.3	1940.2	2383.9	2456.2	0	657.9	37.688	49.707	1	1
55	2466.5	1960.8	2549	2043.4	0	117.39	100.04	309.1	1	1
56	866.88	2022.7	288.96	3653.3	0	1953.1	86.177	257.43	1	1
57	3034.1	2033	2910.2	2198.2	0	216.72	49.715	154.95	1	1
58	3034.1	2033	3219.8	2084.6	1	221.88	62.469	47.713	1	1
59	1517	2043.4	1403.5	2115.6	0	149.64	240.25	255.54	0	0
60	1517	2043.4	1620.2	2445.8	0	470.85	114.59	525.25	1	1
61	2549	2043.4	2807	2125.9	0	300.57	85.246	277.93	1	1
62	2549	2043.4	2466.5	2383.9	0	375.39	73.03	208.68	1	1
63	1403.5	2115.6	1424.2	2280.7	0	181.89	88.358	95.301	1	1
64	1403.5	2115.6	1104.2	2363.3	0	428.28	63.972	75.031	1	1
65	402.48	2125.9	113.52	2497.4	0	491.49	110.92	426.16	1	1
66	2807	2125.9	2910.2	2198.2	0	132.87	60.958	374.05	1	1
67	2807	2125.9	2817.4	2280.7	0	193.5	55.446	159.62	1	1
68	1950.5	2187.8	1888.6	3127	0	1059.1	107.48	401.95	1	1
69	2910.2	2198.2	2910.2	2229.1	0	30.96	99.096	226.79	1	1
70	2910.2	2229.1	2817.4	2280.7	0	114.81	77.597	182.25	1	1
71	2910.2	2229.1	2992.8	2322	0	132.87	63.546	154.26	1	1
72	1424.2	2280.7	1620.2	2445.8	0	264.45	74.187	156.81	1	1
73	1424.2	2280.7	1217.8	2549	0	359.91	46.787	80.858	1	1
74	2817.4	2280.7	2817.4	2476.8	0	212.85	90.927	170.95	1	1
75	2992.8	2322	2930.9	3147.6	0	999.75	70.679	127.87	1	1
76	2992.8	2322	3003.1	2291	1	34.83	58.053	280.49	-1	NaN
77	1104.2	2363.3	1217.8	2549	0	238.65	37.993	69.886	1	1
78	1104.2	2363.3	990.72	2848.3	0	595.98	52.547	75.129	1	1
79	2466.5	2383.9	2383.9	2456.2	0	112.23	68.485	273.64	1	1
80	2466.5	2383.9	2776.1	2755.4	0	548.25	44.475	78.426	1	1
81	1620.2	2445.8	1630.6	2796.7	0	389.58	127.54	461.58	1	1
82	2383.9	2456.2	2425.2	2765.8	0	344.43	84.756	160.59	1	1
83	2817.4	2476.8	2776.1	2755.4	0	304.44	73.566	203.46	1	1
84	2817.4	2476.8	2776.1	2507.8	1	54.18	94.904	195.67	-1	NaN
85	113.52	2497.4	103.2	2611	0	117.39	117.74	316.8	1	1
86	113.52	2497.4	51.6	2476.8	1	70.95	NaN	NaN	0	0
87	1217.8	2549	1104.2	2951.5	0	466.98	62.089	104.83	1	1
88	103.2	2611	10.32	2745.1	1	179.31	63.709	137.95	1	1
89	103.2	2611	10.32	3808.1	1	1321	98.31	303.27	1	1
90	2776.1	2755.4	2930.9	3147.6	0	473.43	90.54	185.53	1	1
91	2425.2	2765.8	2497.4	3209.5	0	534.06	73.851	203.48	1	1
92	2425.2	2765.8	2611	2910.2	1	278.64	32.181	56.995	1	1
93	1630.6	2796.7	1455.1	3003.1	0	285.09	98.061	430.84	1	1
94	1630.6	2796.7	1888.6	3127	0	485.04	52.352	233.41	1	1
95	990.72	2848.3	1021.7	3003.1	0	167.7	43.781	77.589	1	1
96	990.72	2848.3	1011.4	2848.3	1	20.64	NaN	NaN	-1	NaN
97	1104.2	2951.5	1021.7	3003.1	0	104.49	87.291	488.88	1	1
98	1104.2	2951.5	1310.6	3034.1	0	241.23	77.464	394.64	1	-1
99	1021.7	3003.1	959.76	3116.6	0	139.32	87.337	424.55	1	1
100	1455.1	3003.1	1310.6	3034.1	0	157.38	92.841	457.24	1	1
101	1455.1	3003.1	1465.4	3415.9	0	451.5	77.725	249.16	1	1
102	1310.6	3034.1	1217.8	3209.5	0	214.14	72.358	119.61	1	1
103	959.76	3116.6	1217.8	3209.5	0	310.89	54.288	59.392	1	-1
104	959.76	3116.6	660.48	3952.6	0	992.01	84.615	140.61	1	1
105	1888.6	3127	1878.2	3168.2	0	45.15	125.68	336.55	1	1
106	2930.9	3147.6	2951.5	3230.2	0	91.59	111.4	140.73	1	1
107	1878.2	3168.2	1795.7	3405.6	0	272.19	113.29	391.95	1	1
108	1878.2	3168.2	2167.2	3467.5	0	448.92	50.131	53.348	1	1
109	1217.8	3209.5	959.76	4148.6	0	1063	64.347	140.48	1	1
110	2497.4	3209.5	2404.6	3385	0	220.59	73.567	116.43	1	1
111	2497.4	3209.5	2786.4	3405.6	0	376.68	61.582	162.42	1	1
112	2951.5	3230.2	2786.4	3405.6	0	255.42	69.708	105.21	1	1
113	2951.5	3230.2	3127	3839	0	706.92	90.395	189.33	1	1
114	2404.6	3385	2342.6	3488.2	0	129	124.52	102.26	1	1
115	2404.6	3385	2383.9	3364.3	1	29.67	73.178	184.91	-1	NaN
116	1795.7	3405.6	1465.4	3415.9	0	352.17	NaN	NaN	0	0
117	1795.7	3405.6	1816.3	3550.1	0	153.51	112.48	407.46	1	1
118	2786.4	3405.6	2848.3	3704.9	0	341.85	102.16	106.6	1	1
119	1465.4	3415.9	1362.2	3591.4	0	218.01	92.469	209.96	1	1
120	2167.2	3467.5	2208.5	3467.5	0	50.31	42.694	46.931	1	1
121	2167.2	3467.5	2167.2	3488.2	1	20.64	NaN	NaN	-1	NaN
122	2208.5	3467.5	2342.6	3488.2	0	143.19	44.496	74.276	1	1
123	2208.5	3467.5	2146.6	3890.6	0	448.92	41.699	37.614	1	1
124	2342.6	3488.2	2456.2	3766.8	0	325.08	99.699	96.251	1	1
125	1816.3	3550.1	2146.6	3890.6	0	513.42	111.41	210.77	1	1
126	1816.3	3550.1	1589.3	4148.6	0	692.73	100.44	294.75	1	1
127	1362.2	3591.4	1331.3	3901	0	348.3	37.723	42.888	1	1
128	288.96	3653.3	154.8	3828.7	0	251.55	44.57	77.035	1	1
129	2848.3	3704.9	3127	3839	0	334.11	82.287	119.32	1	1
130	2848.3	3704.9	2693.5	3890.6	0	250.26	72.541	48.019	1	1
131	2456.2	3766.8	2693.5	3890.6	0	303.15	48.488	55.914	1	1
132	2456.2	3766.8	2404.6	4055.8	0	310.89	77.188	133.65	1	1
133	154.8	3828.7	134.16	4148.6	0	354.75	89.429	173.65	1	1
134	3127	3839	3127	4355	0	593.4	91.304	198.43	1	1
135	2146.6	3890.6	2156.9	3911.3	0	24.51	119.67	206.73	1	1
136	2693.5	3890.6	2776.1	4313.8	0	549.54	78.203	51.042	1	1
137	1331.3	3901	1434.5	4076.4	0	218.01	96.877	203.56	1	1
138	2156.9	3911.3	2404.6	4055.8	0	307.02	97.668	348.89	1	1
139	2156.9	3911.3	2074.3	4571.8	0	824.31	42.19	50.909	1	1
140	660.48	3952.6	784.32	4210.6	0	309.6	69.672	96.113	1	1
141	660.48	3952.6	474.72	4262.2	0	392.16	88.043	191.86	1	1
142	2404.6	4055.8	2466.5	4313.8	0	292.83	129.08	214.13	1	1
143	1434.5	4076.4	1589.3	4148.6	0	193.5	83.998	238.79	1	1
144	1434.5	4076.4	1011.4	4540.8	0	721.11	66.884	130.86	1	1
145	134.16	4148.6	10.32	4282.8	1	190.92	48.207	112.5	1	1
146	134.16	4148.6	20.64	4406.6	1	343.14	49.578	131.24	1	1
147	959.76	4148.6	784.32	4210.6	0	201.24	58.954	110.84	1	1
148	959.76	4148.6	1011.4	4540.8	0	470.85	47.555	64.004	1	1
149	1589.3	4148.6	1651.2	4293.1	0	170.28	119.75	233.85	1	1
150	784.32	4210.6	753.36	4427.3	0	229.62	67.151	74.317	1	1
151	474.72	4262.2	536.64	4427.3	0	190.92	59.422	131.2	1	1
152	474.72	4262.2	206.4	4447.9	0	371.52	69.535	160.91	1	1
153	1651.2	4293.1	1744.1	4417	0	162.54	118.72	182.17	1	1
154	1651.2	4293.1	1259	4675	0	580.5	82.029	148.88	1	1
155	2466.5	4313.8	2559.4	4355	0	109.65	99.065	90.687	1	1
156	2466.5	4313.8	2414.9	4447.9	0	156.09	127.26	109.6	1	1
157	2776.1	4313.8	3137.3	4499.5	0	438.6	60.643	52.474	1	1
158	2776.1	4313.8	2920.6	4282.8	1	180.6	37.541	7.4059	0	0
159	2559.4	4355	3116.6	5015.5	0	915.9	105.1	137.96	1	1
160	2559.4	4355	2590.3	4262.2	1	105.78	307.27	94.58	0	0
161	3127	4355	3137.3	4499.5	0	157.38	106.7	164.38	1	1
162	3127	4355	3188.9	4344.7	1	65.79	NaN	NaN	-1	NaN
163	1744.1	4417	2074.3	4571.8	0	426.99	66.606	104.84	1	1
164	1744.1	4417	1723.4	4582.1	0	181.89	98.006	172.47	1	1
165	536.64	4427.3	546.96	4489.2	0	65.79	78.304	121.04	1	1
166	536.64	4427.3	567.6	4406.6	1	39.99	59.674	97.152	-1	NaN
167	753.36	4427.3	629.52	4520.2	0	162.54	63.978	110.83	1	1
168	753.36	4427.3	846.24	4675	0	286.38	73.281	95.659	1	1
169	206.4	4447.9	216.72	4561.4	0	117.39	107.63	125.11	1	1
170	206.4	4447.9	123.84	4406.6	1	99.33	113.34	82.754	-1	NaN
171	2414.9	4447.9	2456.2	4675	0	252.84	111.9	116.23	1	1
172	2414.9	4447.9	2363.3	4447.9	1	51.6	106.11	115.78	-1	NaN
173	546.96	4489.2	629.52	4520.2	0	95.46	44.149	78.953	1	1
174	546.96	4489.2	598.56	4592.4	0	153.51	68.117	137.69	1	1
175	3137.3	4499.5	3188.9	5025.8	0	590.82	98.352	113.16	1	1
176	629.52	4520.2	598.56	4592.4	0	85.14	64.496	109.97	1	1
177	1011.4	4540.8	928.8	4644	0	138.03	68.74	134.32	1	1
178	216.72	4561.4	185.76	4602.7	0	54.18	94.729	135.83	1	1
179	2074.3	4571.8	2084.6	4798.8	0	248.97	85.668	97.073	1	1
180	1723.4	4582.1	1898.9	4788.5	0	285.09	92.739	155.92	1	1
181	1723.4	4582.1	1568.6	4829.8	0	312.18	84.813	96.198	1	1
182	598.56	4592.4	485.04	5015.5	0	487.62	103.88	149.9	1	1
183	185.76	4602.7	237.36	4736.9	0	156.09	79.996	70.202	1	1
184	185.76	4602.7	10.32	4726.6	1	238.65	89.452	123.65	1	1
185	928.8	4644	846.24	4675	0	95.46	81.508	115.59	1	1
186	928.8	4644	1021.7	4881.4	0	276.06	50.393	53.185	1	1
187	846.24	4675	835.92	5067.1	0	456.66	102.74	129.05	1	1
188	1259	4675	1186.8	4788.5	0	143.19	76.77	88.083	1	1
189	1259	4675	1259	4891.7	0	268.32	74.069	96.319	1	1
190	2456.2	4675	2445.8	4840.1	0	168.99	107.24	113.29	1	1
191	2456.2	4675	3023.8	5242.6	0	912.03	70.472	80.688	1	1
192	237.36	4736.9	309.6	4798.8	0	98.04	77.202	64.477	1	1
193	237.36	4736.9	123.84	5098.1	0	454.08	51.845	37.723	1	1
194	1186.8	4788.5	1021.7	4881.4	0	203.82	40.246	56.347	1	1
195	1186.8	4788.5	1259	4891.7	0	139.32	84.764	114.8	1	1
196	1898.9	4788.5	2074.3	4809.1	0	192.21	72.764	131.38	1	1
197	1898.9	4788.5	1867.9	4933	0	157.38	80.089	93.215	1	1
198	2146.6	4788.5	2084.6	4798.8	0	65.79	219.92	111.06	0	0
199	2146.6	4788.5	2198.2	4902	0	135.45	27.841	53.237	1	1
200	2146.6	4788.5	2156.9	4778.2	1	14.19	NaN	NaN	0	0
201	309.6	4798.8	392.16	4994.9	0	230.91	77.079	108.46	1	1
202	2084.6	4798.8	2074.3	4809.1	0	14.19	NaN	NaN	0	0
203	2074.3	4809.1	2187.8	4933	0	189.63	90.473	134.37	1	1
204	1568.6	4829.8	1413.8	5005.2	0	263.16	67.179	164.72	1	1
205	1568.6	4829.8	1568.6	4860.7	1	30.96	64.539	156.92	-1	NaN
206	2445.8	4840.1	2198.2	4902	0	290.25	40.074	51.157	1	1
207	2445.8	4840.1	2518.1	5077.4	0	283.8	95.142	114.02	1	1
208	1021.7	4881.4	887.52	5139.4	0	358.62	60.916	51.455	1	1
209	1259	4891.7	1269.4	5015.5	0	127.71	83.68	146.82	1	1
210	2198.2	4902	2187.8	4933	0	34.83	88.015	137.52	0	0
211	1867.9	4933	2043.4	5170.3	0	322.5	74.266	89.391	1	1
212	2187.8	4933	2198.2	5129	0	218.01	113.07	131.44	1	1
213	392.16	4994.9	485.04	5015.5	0	101.91	267.03	95.223	0	0
214	392.16	4994.9	340.56	5087.8	0	114.81	70.652	121.96	1	1
215	1413.8	5005.2	1341.6	5046.5	0	89.01	86.738	78.421	1	1
216	1413.8	5005.2	1382.9	5263.2	0	296.7	45.901	63.273	1	1
217	485.04	5015.5	443.76	5149.7	0	159.96	105.36	120.51	1	1
218	1269.4	5015.5	1341.6	5046.5	0	85.14	221.45	110.66	0	0
219	1269.4	5015.5	1279.7	5160	0	180.6	75.379	133.29	1	1
220	3116.6	5015.5	3188.9	5025.8	0	76.11	NaN	NaN	0	0
221	3116.6	5015.5	3023.8	5242.6	0	265.74	77.086	153.69	1	1
222	3188.9	5025.8	3219.8	5129	1	116.1	NaN	NaN	0	0
223	1341.6	5046.5	1279.7	5160	0	139.32	53.856	107.28	1	1
224	835.92	5067.1	887.52	5139.4	0	94.17	76.978	165.14	1	1
225	835.92	5067.1	485.04	5304.5	0	491.49	33.05	16.071	1	1
226	2518.1	5077.4	2487.1	5325.1	0	269.61	104.13	97.562	1	1
227	2518.1	5077.4	3034.1	5634.7	0	870.75	40.171	47.737	1	1
228	340.56	5087.8	123.84	5098.1	0	229.62	34.831	10.075	1	-1
229	340.56	5087.8	361.2	5180.6	0	101.91	84.82	107.9	0	0
230	123.84	5098.1	20.64	5242.6	1	193.5	45.667	48.623	1	1
231	2198.2	5129	2043.4	5170.3	0	180.6	76.954	86.881	1	1
232	2198.2	5129	2353	5397.4	0	332.82	98.158	117.02	1	1
233	887.52	5139.4	784.32	5304.5	0	207.69	104.55	139.63	1	1
234	443.76	5149.7	361.2	5180.6	0	95.46	82.142	146.43	1	1
235	443.76	5149.7	485.04	5304.5	0	171.57	49.785	61.362	1	1
236	1279.7	5160	1279.7	5191	0	30.96	102.26	154.23	1	1
237	2043.4	5170.3	1929.8	5407.7	0	292.83	96.068	111.7	1	1
238	361.2	5180.6	330.24	5232.2	0	64.5	112.45	151.45	1	1
239	1279.7	5191	1382.9	5263.2	0	132.87	48.924	50.373	1	1
240	1279.7	5191	1135.2	5428.3	0	296.7	84.496	149.25	1	1
241	330.24	5232.2	371.52	5294.2	0	78.69	322.92	98.742	0	0
242	330.24	5232.2	175.44	5510.9	0	384.42	91.943	111.29	1	1
243	3023.8	5242.6	3209.5	5614.1	1	448.92	99.439	127.39	1	1
244	1382.9	5263.2	1382.9	5273.5	0	10.32	NaN	NaN	0	0
245	1382.9	5273.5	1393.2	5479.9	0	219.3	36.576	31.363	1	1
246	371.52	5294.2	474.72	5314.8	0	112.23	91.892	124.71	1	1
247	371.52	5294.2	175.44	5510.9	0	334.11	34.322	13.607	1	1
248	485.04	5304.5	474.72	5314.8	0	14.19	NaN	NaN	0	0
249	784.32	5304.5	701.76	5366.4	0	114.81	104.42	107.45	1	1
250	784.32	5304.5	763.68	5438.6	0	159.96	45.319	38.83	1	1
251	474.72	5314.8	526.32	5438.6	0	145.77	105.8	110.83	1	1
252	2487.1	5325.1	2353	5397.4	0	163.83	60.857	184.95	1	1
253	2487.1	5325.1	2611	5541.8	0	273.48	62.83	94.022	1	1
254	701.76	5366.4	763.68	5438.6	0	98.04	571.39	104.3	0	0
255	701.76	5366.4	598.56	5449	0	138.03	73.285	112.06	1	1
256	2353	5397.4	2404.6	5768.9	1	424.41	109.72	137.29	1	1
257	1929.8	5407.7	1909.2	5500.6	0	101.91	105.37	89.701	1	1
258	1135.2	5428.3	1093.9	5603.8	0	201.24	43.693	68.288	1	1
259	526.32	5438.6	598.56	5449	0	76.11	NaN	NaN	0	0
260	526.32	5438.6	299.28	5799.8	1	466.98	97.494	150.92	1	1
261	763.68	5438.6	701.76	5614.1	0	201.24	78.12	72.299	1	1
262	598.56	5449	701.76	5614.1	0	220.59	89.212	65.68	1	1
263	1393.2	5479.9	1496.4	5541.8	0	129	27.944	9.0828	1	1
264	1393.2	5479.9	1393.2	5676	0	221.88	48.306	44.631	1	1
265	1909.2	5500.6	1826.6	5603.8	0	138.03	82.746	114.19	1	1
266	1909.2	5500.6	1971.1	5645	0	184.47	46.641	22.706	1	1
267	175.44	5510.9	123.84	5583.1	0	94.17	104.34	87.365	1	1
268	1496.4	5541.8	1393.2	5676	0	194.79	40.255	59.418	1	1
269	2611	5541.8	2827.7	5665.7	0	309.6	45.169	65.152	1	1
270	2611	5541.8	2765.8	5727.6	0	279.93	44.572	39.274	1	1
271	123.84	5583.1	82.56	5583.1	1	41.28	131.31	55.358	-1	NaN
272	123.84	5583.1	20.64	5789.5	1	282.51	97.4	101.99	1	1
273	1052.6	5603.8	1093.9	5603.8	0	50.31	NaN	NaN	0	0
274	1052.6	5603.8	1011.4	5655.4	0	68.37	87.966	79.546	1	1
275	1093.9	5603.8	1093.9	5758.6	0	180.6	47.162	54.029	1	1
276	1826.6	5603.8	1857.6	5665.7	0	74.82	173.57	97.722	0	0
277	1826.6	5603.8	1775	5707	0	136.74	45.867	77.589	0	0
278	701.76	5614.1	629.52	5799.8	1	230.91	71.596	121.55	1	1
279	3034.1	5634.7	3075.4	5768.9	0	194.79	42.045	39.805	1	1
280	1971.1	5645	1857.6	5665.7	0	122.55	62.396	51.363	1	1
281	1971.1	5645	2167.2	5799.8	1	278.64	29.467	7.7623	1	1
282	1011.4	5655.4	1093.9	5758.6	0	161.25	82.048	88.836	1	1
283	1011.4	5655.4	877.2	5789.5	1	225.75	41.643	13.567	1	1
284	1857.6	5665.7	1775	5707	0	99.33	86.916	71.133	1	1
285	2827.7	5665.7	2765.8	5727.6	0	87.72	27.722	24.339	1	-1
286	2827.7	5665.7	2889.6	5779.2	0	145.77	64.893	58.429	1	1
287	1393.2	5676	1290	5779.2	1	158.67	55.757	61.445	1	1
288	1775	5707	1589.3	5789.5	1	220.59	86.627	140.67	1	1
289	2765.8	5727.6	2889.6	5779.2	0	159.96	37.643	22.689	1	1
290	1093.9	5758.6	1135.2	5789.5	1	60.63	104.7	85.183	0	0
291	3075.4	5768.9	3075.4	5779.2	1	10.32	NaN	NaN	0	0
292	2889.6	5779.2	2910.2	5789.5	1	24.51	NaN	NaN	0	0
293	567.6	577.92	30.96	1269.4	0	1152	48.2	43.812	1	1
294	1104.2	1393.2	866.88	2022.7	0	895.26	57.775	95.85	1	1
295	288.96	3653.3	154.8	3828.7	0	290.25	61.131	73.718	1	1
296	1362.2	3591.4	1331.3	3901	0	438.6	82.871	246.25	1	1
297	216.72	4561.4	309.6	4798.8	0	319.92	30.907	51.203	1	1
298	1135.2	5428.3	1052.6	5603.8	0	265.74	67.604	58.321	1	1
299	1867.9	4933	1929.8	5407.7	0	659.19	36.999	47.774	1	1
300	1382.9	5273.5	1496.4	5541.8	0	399.9	41.367	49.129	1	1
301	3034.1	5634.7	3075.4	5768.9	0	203.82	36.962	13.779	1	1
