# Supplementary material for: Quantification of Blood Flow and Topology in Developing Vascular Networks
Source: PLoS One. 2014 May 13;9(5):e96856. doi: 10.1371/journal.pone.0096856 (PMC4019654; doi:10.1371/journal.pone.0096856)
Supplement: File S1 — Data on vessel segment characteristics and network topology for every embryo for both measurement series T1 and T2. (ZIP) [file pone.0096856.s002.zip › VesselSegmentCharacteristics_embryo4_T2.csv]

n	x1	y1	x2	y2	endpoint	L	V_cl	D	quantified	flow_direction
1	278.64	30.96	299.28	10.32	1	29.67	NaN	NaN	0	0
2	278.64	30.96	61.92	51.6	1	233.49	NaN	NaN	0	0
3	278.64	30.96	10.32	763.68	1	864.3	59.668	26.316	1	1
4	691.44	41.28	691.44	154.8	0	113.52	47.56	6.1641	1	1
5	691.44	41.28	712.08	20.64	1	29.67	59.136	4.7553	1	-1
6	691.44	41.28	681.12	30.96	1	14.19	NaN	NaN	0	0
7	1775	82.56	1682.2	288.96	0	245.1	197.77	363.62	1	1
8	1775	82.56	1837	30.96	1	83.85	175.57	309.93	1	-1
9	1775	82.56	1764.7	82.56	1	10.32	NaN	NaN	0	0
10	691.44	154.8	990.72	557.28	0	586.95	37.687	4.1635	1	-1
11	691.44	154.8	123.84	1042.3	0	1291.3	46.407	11.002	1	1
12	1682.2	288.96	990.72	557.28	0	832.05	120.67	210.11	1	1
13	1682.2	288.96	1692.5	970.08	0	719.82	202.67	281.82	1	1
14	990.72	557.28	309.6	1444.8	0	1193.3	136.84	178.54	1	1
15	1692.5	970.08	1671.8	990.72	0	29.67	260.07	184.43	0	0
16	1671.8	990.72	1424.2	1052.6	0	273.48	91.994	70.2	1	1
17	1671.8	990.72	1733.8	1145.5	0	180.6	204.7	240.84	1	1
18	123.84	1042.3	20.64	1021.7	1	119.97	NaN	NaN	0	0
19	123.84	1042.3	20.64	1228.1	1	246.39	45.556	3.0516	1	1
20	1424.2	1052.6	1052.6	1321	0	539.22	84.671	95.821	1	1
21	1424.2	1052.6	1331.3	1630.6	1	696.6	40.88	5.5197	1	1
22	1733.8	1145.5	1806	1155.8	0	76.11	372.29	191.14	0	0
23	1733.8	1145.5	1661.5	1558.3	0	451.5	159.69	219.69	1	1
24	1806	1155.8	2146.6	1682.2	0	684.99	145.12	212.85	1	1
25	1052.6	1321	670.8	1785.4	0	701.76	93.768	63.972	1	1
26	309.6	1444.8	123.84	2053.7	0	694.02	120.98	195.15	1	1
27	309.6	1444.8	10.32	1568.6	1	371.52	73.998	47.565	1	1
28	1661.5	1558.3	1486.1	2053.7	0	576.63	167.56	207.45	1	1
29	1661.5	1558.3	1991.8	2342.6	0	966.21	78.058	90.716	1	1
30	2662.6	1671.8	2683.2	1692.5	0	29.67	70.165	3.871	1	1
31	2662.6	1671.8	2466.5	1486.1	1	321.21	35.263	6.5031	1	-1
32	2662.6	1671.8	2662.6	1486.1	1	263.16	40.188	8.9614	1	-1
33	2146.6	1682.2	2291	1826.6	0	210.27	132.92	107.94	1	1
34	2146.6	1682.2	1991.8	2342.6	0	741.75	116.44	213.58	1	1
35	2683.2	1692.5	2879.3	1795.7	0	238.65	44.842	14.591	1	1
36	2683.2	1692.5	2538.7	1826.6	0	199.95	44.321	6.4763	1	-1
37	670.8	1785.4	392.16	1950.5	0	376.68	41.221	13.851	1	1
38	670.8	1785.4	753.36	2002.1	0	251.55	77.182	74.689	1	1
39	2879.3	1795.7	2786.4	1960.8	0	210.27	49.811	6.8338	1	1
40	2879.3	1795.7	3137.3	2074.3	0	466.98	46.269	19.749	1	1
41	2291	1826.6	2538.7	1826.6	0	282.51	214.5	15.391	0	0
42	2291	1826.6	2580	2156.9	0	468.27	118.97	154.69	1	1
43	2538.7	1826.6	2662.6	1960.8	0	203.82	35.031	10.469	1	1
44	392.16	1950.5	216.72	2064	0	221.88	34.586	3.579	1	1
45	392.16	1950.5	330.24	2322	0	518.58	42.914	10.824	1	1
46	2662.6	1960.8	2786.4	1960.8	0	132.87	73.758	60.031	1	0
47	2662.6	1960.8	2580	2156.9	0	230.91	37.181	5.3656	1	1
48	2786.4	1960.8	2807	2260.1	0	350.88	38.177	4.3553	1	1
49	753.36	2002.1	412.8	2869	0	1048.8	88.041	68.7	1	1
50	123.84	2053.7	216.72	2064	0	96.75	147.16	102.21	0	0
51	123.84	2053.7	10.32	2311.7	1	304.44	124.91	181.2	1	1
52	1486.1	2053.7	1362.2	2125.9	0	153.51	63.186	61.292	1	1
53	1486.1	2053.7	1579	2817.4	0	853.98	150.22	233.07	1	1
54	216.72	2064	330.24	2322	0	304.44	57.747	43.02	1	1
55	3137.3	2074.3	2951.5	2322	0	343.14	69.108	2.6197	1	1
56	3137.3	2074.3	3157.9	2476.8	0	567.6	37.94	43.408	1	1
57	1362.2	2125.9	804.96	2611	0	819.15	55.036	20.406	1	1
58	1362.2	2125.9	949.44	2961.8	0	1021.7	55.153	69.887	1	1
59	2580	2156.9	2631.6	2218.8	0	83.85	126.74	133.32	1	1
60	2631.6	2218.8	2807	2260.1	0	210.27	99.684	106.93	1	1
61	2631.6	2218.8	2549	2528.4	0	352.17	108.64	91.149	1	1
62	2807	2260.1	2951.5	2322	0	179.31	102.92	109.01	1	1
63	330.24	2322	185.76	2714.2	0	460.53	48.147	37.08	1	1
64	2951.5	2322	2982.5	2363.3	0	54.18	168.69	94.692	1	1
65	1991.8	2342.6	1837	3250.8	0	1021.7	117.49	235.4	1	1
66	2982.5	2363.3	3157.9	2476.8	0	221.88	78.985	97.451	1	1
67	2982.5	2363.3	3003.1	3240.5	0	988.14	89.349	88.775	1	1
68	3157.9	2476.8	3302.4	2714.2	1	296.7	88.307	95.646	1	1
69	2549	2528.4	2538.7	3240.5	0	861.72	98.241	96.166	1	1
70	2549	2528.4	3003.1	3240.5	0	1114.6	43.508	37.655	1	1
71	804.96	2611	412.8	2869	0	526.32	48.447	39.184	1	1
72	804.96	2611	856.56	3023.8	0	485.04	50.995	36.828	1	1
73	185.76	2714.2	20.64	2734.8	1	181.89	37.563	6.6548	1	-1
74	185.76	2714.2	10.32	3281.8	1	762.39	42.66	21.172	1	1
75	1579	2817.4	1362.2	3013.4	0	309.6	128.52	222.12	1	1
76	1579	2817.4	1837	3250.8	0	558.57	71.468	142.13	1	1
77	412.8	2869	309.6	3426.2	0	616.62	92.66	63.957	1	1
78	949.44	2961.8	856.56	3023.8	0	118.68	97.879	243.38	1	1
79	949.44	2961.8	1166.2	3054.7	0	263.16	88.134	242.1	1	-1
80	1362.2	3013.4	1166.2	3054.7	0	212.85	101.59	214.85	1	1
81	1362.2	3013.4	1269.4	3612	0	679.83	113.3	107.99	1	1
82	856.56	3023.8	454.08	3921.6	0	1073.3	114.13	155.63	1	1
83	1166.2	3054.7	784.32	4117.7	0	1229.4	83.274	101.92	1	1
84	2538.7	3240.5	2528.4	3477.8	0	241.23	63.181	61.746	1	1
85	2538.7	3240.5	2920.6	3632.6	0	580.5	77.54	97.009	1	1
86	3003.1	3240.5	3106.3	3374.6	0	176.73	92.645	106.01	1	1
87	1837	3250.8	1806	3581	0	343.14	163.2	200.15	1	1
88	3106.3	3374.6	3157.9	3374.6	0	51.6	551.29	70.325	0	0
89	3106.3	3374.6	2920.6	3632.6	0	335.4	39.598	17.142	1	1
90	3157.9	3374.6	3302.4	3034.1	1	399.9	80.991	74.635	1	-1
91	3157.9	3374.6	3292.1	4004.2	1	710.79	106.71	127.16	1	1
92	309.6	3426.2	82.56	3550.1	0	278.64	77.047	77.171	1	1
93	309.6	3426.2	20.64	3952.6	1	724.98	40.785	21.291	1	1
94	2528.4	3477.8	2920.6	3766.8	0	532.77	57.837	37.463	1	-1
95	2528.4	3477.8	2559.4	3983.5	0	619.2	61.645	59.847	1	1
96	82.56	3550.1	30.96	3529.4	1	60.63	NaN	NaN	0	0
97	82.56	3550.1	10.32	3673.9	1	153.51	48.916	44.256	1	1
98	1806	3581	1537.7	4262.2	0	792.06	128.8	176.52	1	1
99	1806	3581	2404.6	4272.5	0	952.02	123.87	143.07	1	1
100	1269.4	3612	1186.8	3673.9	0	108.36	117.44	133.51	1	1
101	1269.4	3612	1269.4	3962.9	0	393.45	50.447	76.588	1	1
102	2920.6	3632.6	2920.6	3766.8	0	150.93	78.49	66.378	1	1
103	1186.8	3673.9	1269.4	3962.9	0	381.84	95.723	143.04	1	1
104	1186.8	3673.9	1124.9	3591.4	1	108.36	178.6	75.645	-1	NaN
105	2920.6	3766.8	2982.5	3921.6	0	180.6	77.698	76.687	1	1
106	454.08	3921.6	330.24	4066.1	0	228.33	113.64	145.49	1	1
107	2982.5	3921.6	2786.4	4138.3	0	316.05	49.538	15.5	1	1
108	2982.5	3921.6	3292.1	4189.9	1	433.44	88.081	87.279	1	1
109	1269.4	3962.9	1331.3	4076.4	0	139.32	146.57	123.89	1	1
110	2559.4	3983.5	2786.4	4138.3	0	291.54	72.346	45.278	1	1
111	2559.4	3983.5	2404.6	4272.5	0	353.46	59.253	37.392	1	1
112	330.24	4066.1	237.36	4220.9	0	193.5	109.22	154.6	1	1
113	1331.3	4076.4	1537.7	4262.2	0	295.41	93.435	168.17	1	1
114	1331.3	4076.4	1093.9	4458.2	0	492.78	74.932	63.112	1	1
115	784.32	4117.7	670.8	4200.2	0	148.35	67.597	105.81	1	1
116	784.32	4117.7	815.28	4396.3	0	334.11	56.128	68.185	1	1
117	2786.4	4138.3	2776.1	4251.8	0	117.39	67.135	42.18	1	1
118	670.8	4200.2	815.28	4396.3	0	268.32	29.481	8.0252	1	1
119	670.8	4200.2	557.28	4447.9	0	335.4	74.652	86.561	1	1
120	237.36	4220.9	319.92	4458.2	0	272.19	94.333	89.037	1	1
121	237.36	4220.9	10.32	4375.7	1	321.21	87.844	115.17	1	1
122	2776.1	4251.8	3240.5	4489.2	0	562.44	51.63	26.718	1	1
123	2776.1	4251.8	2879.3	4571.8	0	510.84	61.223	27.003	1	1
124	1537.7	4262.2	1589.3	4396.3	0	156.09	150.85	153.82	1	1
125	2404.6	4272.5	2466.5	4551.1	0	313.47	144.73	139.33	1	1
126	815.28	4396.3	835.92	4582.1	0	202.53	63.966	65.718	1	1
127	1589.3	4396.3	1682.2	4540.8	0	183.18	138.8	154.57	1	1
128	1589.3	4396.3	1217.8	4613	0	466.98	65.166	50.823	1	1
129	557.28	4447.9	402.48	4509.8	0	180.6	46.034	22.6	1	1
130	557.28	4447.9	629.52	4705.9	0	296.7	76.081	86.083	1	1
131	319.92	4458.2	402.48	4509.8	0	104.49	49.712	45.843	1	1
132	319.92	4458.2	361.2	4613	0	197.37	112	77.802	1	1
133	1093.9	4458.2	835.92	4582.1	0	323.79	61.135	61.337	1	1
134	1093.9	4458.2	1217.8	4613	0	211.56	45.704	18.221	1	1
135	3240.5	4489.2	3240.5	4613	0	140.61	108.62	139.18	1	1
136	3240.5	4489.2	3292.1	4334.4	1	176.73	NaN	NaN	0	0
137	402.48	4509.8	361.2	4613	0	119.97	81.312	37.021	1	1
138	1682.2	4540.8	2022.7	4664.6	0	392.16	76.461	19.094	1	1
139	1682.2	4540.8	1661.5	4726.6	0	202.53	135.69	148.64	1	1
140	2466.5	4551.1	2817.4	4840.1	0	488.91	86.751	75.708	1	1
141	2466.5	4551.1	2466.5	4902	0	385.71	114.34	69.575	1	1
142	2879.3	4571.8	3240.5	4613	0	420.54	39.592	14.561	1	1
143	2879.3	4571.8	2982.5	4685.3	0	156.09	51.292	44.305	1	1
144	835.92	4582.1	763.68	4675	0	122.55	81.048	84.652	1	1
145	361.2	4613	237.36	5139.4	0	603.72	97.355	96.849	1	1
146	1217.8	4613	1124.9	4778.2	0	203.82	70.278	63.543	1	1
147	3240.5	4613	3271.4	4829.8	0	238.65	NaN	NaN	0	0
148	2125.9	4633.7	2022.7	4664.6	0	116.1	33.307	64.783	1	-1
149	2125.9	4633.7	2125.9	4767.8	0	168.99	61.022	40.129	1	1
150	2125.9	4633.7	2156.9	4561.4	1	85.14	38.298	52.087	1	-1
151	2022.7	4664.6	2053.7	4767.8	0	116.1	69.709	37.54	1	1
152	763.68	4675	629.52	4705.9	0	147.06	78.985	77.568	1	1
153	763.68	4675	835.92	5005.2	0	359.91	55.911	25.458	1	1
154	2982.5	4685.3	2972.2	4778.2	0	96.75	NaN	NaN	0	0
155	2982.5	4685.3	3271.4	4829.8	0	357.33	47.505	40.08	1	1
156	629.52	4705.9	660.48	5283.8	0	642.42	104.93	84.213	1	1
157	1661.5	4726.6	1444.8	4994.9	0	370.23	101.75	99.519	1	1
158	1661.5	4726.6	1837	4994.9	0	340.56	119.42	125.66	1	1
159	2053.7	4767.8	2125.9	4767.8	0	81.27	NaN	NaN	0	0
160	2053.7	4767.8	2064	4922.6	0	176.73	68.704	48.689	1	1
161	2125.9	4767.8	2146.6	4933	0	199.95	67.754	13.917	1	1
162	1124.9	4778.2	1063	4881.4	0	129	38.105	38.656	1	1
163	1124.9	4778.2	1135.2	5036.2	0	304.44	40.018	36.874	1	1
164	2972.2	4778.2	2817.4	4840.1	0	180.6	40.525	14.442	1	-1
165	2972.2	4778.2	3054.7	5139.4	0	426.99	50.809	21.64	1	1
166	3271.4	4829.8	3302.4	4963.9	1	147.06	NaN	NaN	0	0
167	2817.4	4840.1	3054.7	5139.4	0	410.22	88.967	100.06	1	1
168	1063	4881.4	835.92	5005.2	0	278.64	53.25	49.563	1	1
169	1063	4881.4	1135.2	5036.2	0	190.92	57.215	30.694	1	1
170	2466.5	4902	2549	5387	0	553.41	91.922	85.662	1	1
171	2466.5	4902	2899.9	5449	0	775.29	51.409	59.549	1	1
172	2064	4922.6	2146.6	4933	0	95.46	NaN	NaN	0	0
173	2064	4922.6	2095	5005.2	0	95.46	56.823	49.494	1	1
174	2146.6	4933	2095	5005.2	0	126.42	30.148	13.892	1	1
175	1444.8	4994.9	1279.7	5191	0	276.06	87.49	117.44	1	1
176	1444.8	4994.9	1651.2	5242.6	0	339.27	53.164	51.794	1	1
177	1837	4994.9	2064	5077.4	0	261.87	89.743	99.889	1	1
178	1837	4994.9	1816.3	5170.3	0	184.47	103.76	107.84	1	1
179	835.92	5005.2	660.48	5283.8	0	426.99	61.744	43.432	1	1
180	2095	5005.2	2064	5077.4	0	85.14	231.03	50.032	0	0
181	1135.2	5036.2	1155.8	5170.3	0	143.19	68.848	59.53	1	1
182	2064	5077.4	2146.6	5438.6	0	429.57	100.53	98.059	1	1
183	237.36	5139.4	175.44	5242.6	0	129	95.914	79.858	1	1
184	237.36	5139.4	505.68	5479.9	0	500.52	36.136	17.648	1	1
185	3054.7	5139.4	3168.2	5304.5	0	211.56	101.46	95.979	1	1
186	1155.8	5170.3	1186.8	5232.2	0	74.82	48.913	61.577	1	1
187	1816.3	5170.3	1651.2	5242.6	0	194.79	43.877	55.169	1	1
188	1816.3	5170.3	1981.4	5500.6	0	398.61	88.586	125.03	1	1
189	1279.7	5191	1186.8	5232.2	0	109.65	48.193	68.569	1	1
190	1279.7	5191	1310.6	5490.2	0	345.72	91.219	84.746	1	1
191	1186.8	5232.2	1124.9	5314.8	0	114.81	79.067	92.268	1	1
192	175.44	5242.6	82.56	5294.2	0	114.81	99.296	88.961	1	1
193	175.44	5242.6	216.72	5449	0	265.74	43.902	41.964	1	1
194	1651.2	5242.6	1847.3	5737.9	0	599.85	46.256	49.374	1	1
195	3281.8	5273.5	3168.2	5304.5	0	126.42	52.434	21.376	1	-1
196	3281.8	5273.5	3302.4	5005.2	1	277.35	NaN	NaN	0	0
197	3281.8	5273.5	3302.4	5345.8	1	81.27	NaN	NaN	0	0
198	660.48	5283.8	557.28	5469.6	0	228.33	99.364	104.52	1	1
199	82.56	5294.2	82.56	5304.5	0	10.32	NaN	NaN	0	0
200	82.56	5294.2	30.96	4798.8	1	585.66	39.487	19.502	1	-1
201	82.56	5304.5	216.72	5449	0	211.56	76.866	51.853	1	1
202	82.56	5304.5	41.28	5356.1	1	74.82	NaN	NaN	0	0
203	3168.2	5304.5	3230.2	5428.3	0	149.64	90.592	97.957	1	1
204	1124.9	5314.8	980.4	5614.1	0	358.62	96.25	74.18	1	1
205	2549	5387	2734.8	5531.5	0	245.1	50.883	43.398	1	1
206	2549	5387	2476.8	5655.4	0	307.02	87.333	86.073	1	1
207	3230.2	5428.3	3096	5686.3	0	313.47	53.656	47.12	1	1
208	3230.2	5428.3	3302.4	5521.2	1	129	76.882	78.728	1	1
209	2146.6	5438.6	1981.4	5500.6	0	190.92	96.023	111.25	1	1
210	2146.6	5438.6	2322	5758.6	0	398.61	65.551	52.942	1	1
211	216.72	5449	258	5541.8	0	109.65	70.842	52.582	1	1
212	2899.9	5449	2734.8	5531.5	0	199.95	37.565	22.58	1	-1
213	2899.9	5449	3096	5686.3	0	336.69	57.68	62.466	1	1
214	557.28	5469.6	505.68	5479.9	0	55.47	87.381	96.479	1	1
215	557.28	5469.6	577.92	5531.5	0	70.95	231.83	64.907	0	0
216	505.68	5479.9	495.36	5500.6	0	24.51	76.297	80.295	0	0
217	1310.6	5490.2	1279.7	5717.3	0	265.74	51.215	27.099	1	1
218	1310.6	5490.2	1393.2	5779.2	0	377.97	85.813	98.124	1	1
219	495.36	5500.6	546.96	5562.5	0	95.46	672.51	50.762	0	0
220	495.36	5500.6	340.56	5583.1	0	189.63	97.908	69.243	1	1
221	1981.4	5500.6	1847.3	5737.9	0	299.28	121.79	136.69	1	1
222	577.92	5531.5	546.96	5562.5	0	43.86	71.299	73.749	1	1
223	577.92	5531.5	804.96	5686.3	0	323.79	49.617	15.956	1	-1
224	2734.8	5531.5	3147.6	5872.1	0	616.62	41.758	20.203	1	1
225	258	5541.8	340.56	5583.1	0	99.33	543.94	38.841	0	0
226	258	5541.8	237.36	5614.1	0	81.27	71.533	63.053	1	1
227	546.96	5562.5	454.08	5799.8	0	276.06	80.64	77.569	1	1
228	340.56	5583.1	309.6	5624.4	0	54.18	81.016	60.053	1	1
229	237.36	5614.1	309.6	5624.4	0	85.14	59.77	53.391	1	-1
230	237.36	5614.1	51.6	6006.2	1	495.36	82.303	91.858	1	1
231	980.4	5614.1	815.28	5696.6	0	199.95	74.76	77.645	1	1
232	980.4	5614.1	866.88	5830.8	0	313.47	35.779	35.768	1	1
233	309.6	5624.4	454.08	5799.8	0	241.23	64.386	40.85	1	1
234	2476.8	5655.4	2322	5758.6	0	203.82	69.001	82.059	1	1
235	2476.8	5655.4	2621.3	5913.4	0	323.79	54.554	58.673	1	1
236	804.96	5686.3	815.28	5696.6	0	14.19	NaN	NaN	0	0
237	804.96	5686.3	526.32	5820.5	0	334.11	49.803	37.029	1	1
238	3096	5686.3	3147.6	5872.1	0	207.69	98.735	75.024	1	1
239	815.28	5696.6	825.6	5820.5	0	127.71	73.442	51.551	1	1
240	1279.7	5717.3	1393.2	5779.2	0	139.32	31.424	17.282	1	1
241	1279.7	5717.3	1238.4	5965	0	307.02	38.115	23.891	1	1
242	1847.3	5737.9	1795.7	5851.4	0	135.45	114.47	133.91	1	1
243	2322	5758.6	2322	6026.9	1	285.09	89.051	97.302	1	1
244	1393.2	5779.2	1238.4	5965	0	273.48	79.981	105.53	1	1
245	454.08	5799.8	464.4	5810.2	0	14.19	NaN	NaN	0	0
246	464.4	5810.2	526.32	5820.5	0	65.79	334.43	59.118	0	0
247	464.4	5810.2	299.28	6047.5	1	337.98	92.433	88.516	1	1
248	526.32	5820.5	763.68	5903	0	323.79	36.527	14.339	1	-1
249	825.6	5820.5	866.88	5830.8	0	45.15	98.718	52.559	1	1
250	825.6	5820.5	763.68	5903	0	108.36	67.748	15.412	1	1
251	866.88	5830.8	908.16	5965	0	150.93	89.365	64.768	1	1
252	1795.7	5851.4	1713.1	5934	0	117.39	115.6	133.12	1	1
253	1795.7	5851.4	1888.6	6006.2	0	199.95	58.045	48.323	1	1
254	3147.6	5872.1	3261.1	6037.2	1	218.01	90.76	86.923	1	1
255	763.68	5903	794.64	6026.9	0	136.74	44.443	13.64	1	1
256	2621.3	5913.4	2827.7	6047.5	1	261.87	54.354	37.518	1	1
257	2621.3	5913.4	2662.6	6057.8	1	176.73	38.87	45.535	1	1
258	1713.1	5934	1733.8	6016.6	0	91.59	133.88	144.7	1	1
259	1713.1	5934	1630.6	6026.9	0	145.77	95.586	141.37	1	1
260	908.16	5965	794.64	6026.9	0	153.51	78.554	50.923	1	1
261	908.16	5965	980.4	6026.9	1	98.04	47.37	16.755	1	1
262	1238.4	5965	1104.2	6047.5	1	174.15	107.56	92.098	1	1
263	1888.6	6006.2	1733.8	6016.6	0	167.7	NaN	NaN	0	0
264	1888.6	6006.2	1929.8	6047.5	1	64.5	70.601	44.061	1	1
265	1733.8	6016.6	1630.6	6026.9	0	139.32	NaN	NaN	0	0
266	794.64	6026.9	670.8	6037.2	1	136.74	50.203	9.2636	1	-1
267	1630.6	6026.9	1558.3	6057.8	1	85.14	NaN	NaN	0	0
268	1692.5	970.08	1806	1155.8	0	297.99	269.78	189.51	0	0
269	1052.6	1321	753.36	2002.1	0	1070.7	51.009	18.977	1	1
270	454.08	3921.6	330.24	4066.1	0	287.67	52.507	48.427	1	1
271	1155.8	5170.3	1124.9	5314.8	0	211.56	39.658	21.936	1	1
