# Supplementary material for: Quantification of Blood Flow and Topology in Developing Vascular Networks
Source: PLoS One. 2014 May 13;9(5):e96856. doi: 10.1371/journal.pone.0096856 (PMC4019654; doi:10.1371/journal.pone.0096856)
Supplement: File S1 — Data on vessel segment characteristics and network topology for every embryo for both measurement series T1 and T2. (ZIP) [file pone.0096856.s002.zip › VesselSegmentCharacteristics_embryo5_T1.csv]

n	x1	y1	x2	y2	endpoint	L	V_cl	D	quantified	flow_direction
1	1321	20.64	1228.1	237.36	0	263.16	59.205	60.956	1	-1
2	1321	20.64	1310.6	10.32	1	14.19	NaN	NaN	0	0
3	1321	20.64	1341.6	10.32	1	24.51	28.603	45.761	0	0
4	288.96	41.28	381.84	51.6	0	105.78	NaN	NaN	0	0
5	288.96	41.28	175.44	103.2	0	139.32	50.14	49.866	0	0
6	288.96	41.28	258	10.32	1	43.86	92.94	61.111	1	1
7	381.84	51.6	577.92	185.76	0	258	46.158	51.305	1	-1
8	381.84	51.6	361.2	10.32	1	55.47	NaN	NaN	0	0
9	1579	51.6	1651.2	61.92	0	85.14	NaN	NaN	0	0
10	1579	51.6	1527.4	258	0	228.33	80.597	72.127	1	-1
11	1579	51.6	1506.7	10.32	1	89.01	105.46	43.689	1	1
12	1651.2	61.92	1713.1	319.92	0	283.8	44.199	31.635	1	-1
13	1651.2	61.92	1713.1	10.32	1	83.85	28.743	15.646	1	1
14	2363.3	82.56	2332.3	92.88	0	34.83	214.99	63.384	0	0
15	2363.3	82.56	2466.5	340.56	0	300.57	46.626	28.253	1	-1
16	2363.3	82.56	2456.2	20.64	1	118.68	73.496	68.971	1	1
17	1166.2	92.88	1155.8	185.76	0	96.75	60.555	20.413	1	-1
18	1166.2	92.88	1228.1	10.32	1	119.97	58.155	39.87	1	1
19	1166.2	92.88	1186.8	103.2	1	24.51	40.593	42.233	-1	NaN
20	2332.3	92.88	2260.1	196.08	0	132.87	81.686	126.52	1	-1
21	2332.3	92.88	2311.7	61.92	1	45.15	216.31	72.137	0	0
22	175.44	103.2	175.44	309.6	0	223.17	112.08	211.69	1	-1
23	175.44	103.2	82.56	10.32	1	143.19	117.88	148.43	1	1
24	1837	123.84	1847.3	134.16	0	14.19	NaN	NaN	0	0
25	1837	123.84	1713.1	319.92	0	252.84	34.904	37.97	1	-1
26	1837	123.84	1826.6	41.28	1	95.46	97.692	145.98	1	1
27	1847.3	134.16	1929.8	577.92	0	503.1	102.18	148	1	-1
28	1847.3	134.16	1960.8	30.96	1	168.99	65.167	50.571	1	1
29	887.52	154.8	1042.3	165.12	0	299.28	84.256	112.4	1	0
30	887.52	154.8	959.76	299.28	0	174.15	80.239	73.698	1	-1
31	887.52	154.8	815.28	10.32	1	203.82	50.303	41.87	1	1
32	1042.3	165.12	1155.8	185.76	0	130.29	41.754	21.318	1	-1
33	1042.3	165.12	959.76	299.28	0	168.99	87.75	121.83	1	-1
34	577.92	185.76	660.48	526.32	0	392.16	95.792	132.63	1	-1
35	577.92	185.76	660.48	10.32	1	215.43	87.872	125.89	1	1
36	1155.8	185.76	1228.1	237.36	0	94.17	50.219	34.112	1	-1
37	2260.1	196.08	2115.6	588.24	0	451.5	89.88	118.25	1	-1
38	2260.1	196.08	2105.3	30.96	1	265.74	34.347	15.25	1	1
39	2807	206.4	2641.9	258	0	194.79	86.513	140.26	1	-1
40	2807	206.4	2734.8	639.84	0	505.68	76.038	194.75	1	-1
41	2807	206.4	2848.3	41.28	1	181.89	NaN	NaN	0	0
42	1228.1	237.36	1042.3	454.08	0	305.73	86.6	58.892	1	-1
43	1527.4	258	1620.2	454.08	0	234.78	68.986	98.229	1	-1
44	1527.4	258	1228.1	743.04	0	657.9	39.789	26.92	1	-1
45	2641.9	258	2580	319.92	0	87.72	101.52	124.59	1	-1
46	2641.9	258	2621.3	30.96	1	236.07	58.268	59.942	1	1
47	959.76	299.28	1042.3	454.08	0	189.63	99.461	139.26	1	-1
48	175.44	309.6	340.56	629.52	0	397.32	93.582	155.51	1	-1
49	175.44	309.6	123.84	918.48	0	681.12	89.767	164.81	1	-1
50	1713.1	319.92	1620.2	454.08	0	179.31	71.254	36.275	1	-1
51	2580	319.92	2466.5	340.56	0	130.29	296.47	188.64	0	0
52	2580	319.92	2631.6	650.16	0	359.91	77.829	205.1	1	-1
53	2466.5	340.56	2435.5	712.08	0	410.22	68.702	72.176	1	-1
54	1042.3	454.08	1166.2	1228.1	0	859.14	97.498	213.38	1	-1
55	1620.2	454.08	1537.7	908.16	0	513.42	83.601	118.85	1	-1
56	660.48	526.32	516	691.44	0	242.52	69.212	48.12	1	-1
57	660.48	526.32	722.4	959.76	0	485.04	85.812	147.27	1	-1
58	1929.8	577.92	2033	639.84	0	129	483.38	113.37	0	0
59	1929.8	577.92	1919.5	712.08	0	138.03	95.506	175.32	1	-1
60	2115.6	588.24	2033	639.84	0	104.49	80.494	127.81	1	-1
61	2115.6	588.24	2218.8	866.88	0	321.21	67.313	90.891	1	-1
62	340.56	629.52	516	691.44	0	201.24	54.209	23.677	1	-1
63	340.56	629.52	454.08	959.76	0	402.48	88.129	169.48	1	-1
64	2033	639.84	1940.2	732.72	0	143.19	191.8	152.97	0	0
65	2734.8	639.84	2631.6	650.16	0	107.07	79.464	116.56	1	-1
66	2734.8	639.84	2755.4	732.72	0	101.91	71.598	95.027	1	-1
67	2631.6	650.16	2621.3	846.24	0	218.01	91.134	204.55	1	-1
68	516	691.44	454.08	959.76	0	319.92	80.425	47.017	1	-1
69	1919.5	712.08	1940.2	732.72	0	29.67	119.86	224.12	1	-1
70	1919.5	712.08	1579	1083.6	0	567.6	60.732	71.845	1	-1
71	2435.5	712.08	2218.8	866.88	0	292.83	47.898	44.399	1	-1
72	2435.5	712.08	2569.7	908.16	0	263.16	45.376	51.982	1	-1
73	1940.2	732.72	1898.9	1093.9	0	403.77	94.576	252.84	1	-1
74	2755.4	732.72	2621.3	846.24	0	199.95	59.945	136.39	1	-1
75	1228.1	743.04	1166.2	1228.1	0	594.69	44.379	21.135	1	-1
76	1228.1	743.04	1248.7	753.36	1	24.51	40.904	96.728	-1	NaN
77	2621.3	846.24	2569.7	908.16	0	83.85	120.11	166.06	1	-1
78	2218.8	866.88	2043.4	1259	0	464.4	75.791	87.068	1	-1
79	1537.7	908.16	1579	1083.6	0	192.21	78.444	153.78	1	-1
80	1537.7	908.16	1413.8	1310.6	0	497.94	66.518	61.596	1	-1
81	2569.7	908.16	2497.4	1104.2	0	225.75	107.72	204	1	-1
82	123.84	918.48	92.88	1052.6	0	147.06	92.483	92.711	1	-1
83	123.84	918.48	175.44	1073.3	0	199.95	91.434	149.58	1	-1
84	454.08	959.76	505.68	1114.6	0	176.73	82.804	213.57	1	-1
85	722.4	959.76	774	1011.4	0	73.53	92.884	114.25	1	-1
86	722.4	959.76	505.68	1114.6	0	299.28	43.394	26.746	1	-1
87	774	1011.4	949.44	1465.4	0	665.64	42.666	20.68	1	-1
88	774	1011.4	774	1496.4	0	536.64	78.051	139.84	1	-1
89	92.88	1052.6	175.44	1073.3	0	91.59	213.92	104.66	0	0
90	92.88	1052.6	72.24	1331.3	0	313.47	57.53	89.006	1	-1
91	175.44	1073.3	258	1372.6	0	341.85	86.634	258.19	1	-1
92	1579	1083.6	1537.7	1259	0	192.21	81.62	130.05	1	-1
93	1898.9	1093.9	1537.7	1259	0	485.04	37.032	26.835	1	-1
94	1898.9	1093.9	1919.5	1310.6	0	242.52	69.154	247.59	1	-1
95	2497.4	1104.2	2559.4	1248.7	0	170.28	55.363	45.035	1	-1
96	2497.4	1104.2	2363.3	1444.8	0	410.22	98.16	267.84	1	-1
97	505.68	1114.6	495.36	1207.4	0	96.75	89.31	189.83	1	-1
98	495.36	1207.4	350.88	1424.2	0	288.96	57.116	98.49	1	-1
99	495.36	1207.4	619.2	1568.6	0	412.8	82.545	177.52	1	-1
100	1166.2	1228.1	1238.4	1444.8	0	246.39	100.8	210.64	1	-1
101	2559.4	1248.7	2507.8	1568.6	0	349.59	47.562	46.47	1	-1
102	1537.7	1259	1506.7	1321	0	74.82	94.513	100.24	1	-1
103	2043.4	1259	1919.5	1310.6	0	145.77	82.824	73.418	0	0
104	2043.4	1259	2002.1	1620.2	0	403.77	42.587	35.095	1	-1
105	1413.8	1310.6	1506.7	1321	0	96.75	27.674	27.032	1	-1
106	1413.8	1310.6	1362.2	1465.4	0	176.73	51.849	43.734	1	-1
107	1919.5	1310.6	1878.2	1424.2	0	130.29	96.239	249.42	1	-1
108	1506.7	1321	1527.4	1537.7	0	233.49	86.585	142.5	1	-1
109	72.24	1331.3	185.76	1444.8	0	166.41	50.866	76.11	1	-1
110	72.24	1331.3	185.76	1826.6	0	585.66	45.991	33.435	1	-1
111	258	1372.6	350.88	1424.2	0	114.81	102.97	178.3	1	-1
112	258	1372.6	185.76	1444.8	0	101.91	393.55	103.65	0	0
113	2827.7	1372.6	2817.4	1527.4	0	176.73	NaN	NaN	0	0
114	2827.7	1372.6	2683.2	1537.7	0	255.42	81.722	119	1	-1
115	2827.7	1372.6	2869	1176.5	1	212.85	NaN	NaN	0	0
116	350.88	1424.2	454.08	1702.8	0	321.21	109.9	182.36	1	-1
117	1878.2	1424.2	1744.1	1548	0	185.76	75.571	129.91	1	-1
118	1878.2	1424.2	1919.5	1589.3	0	190.92	79.564	225.87	1	-1
119	185.76	1444.8	299.28	1733.8	0	335.4	64.465	77.009	1	-1
120	1238.4	1444.8	1362.2	1465.4	0	132.87	68.856	56.114	1	-1
121	1238.4	1444.8	1310.6	2342.6	0	1012.7	100.71	239.7	1	-1
122	2363.3	1444.8	2466.5	1589.3	0	187.05	68.315	107.75	1	-1
123	2363.3	1444.8	2260.1	1723.4	0	321.21	85.726	298.26	1	-1
124	949.44	1465.4	980.4	1568.6	0	132.87	53.529	9.3786	1	-1
125	949.44	1465.4	928.8	1475.8	1	24.51	62.432	9.0722	-1	NaN
126	1362.2	1465.4	1403.5	1548	0	99.33	66.699	83.248	1	-1
127	774	1496.4	619.2	1568.6	0	184.47	59.766	121.09	1	-1
128	774	1496.4	1042.3	2734.8	0	1398.4	43.898	35.095	1	-1
129	2817.4	1527.4	2683.2	1537.7	0	156.09	89.658	139.84	1	-1
130	2817.4	1527.4	2807	2559.4	0	1146.8	59.34	82.736	1	-1
131	1527.4	1537.7	1744.1	1548	0	246.39	72.706	86.816	1	1
132	1527.4	1537.7	1486.1	1589.3	0	68.37	97.638	109.61	1	-1
133	2683.2	1537.7	2611	1599.6	0	98.04	101.91	190.19	1	-1
134	1403.5	1548	1486.1	1589.3	0	99.33	68.015	84.868	0	0
135	1403.5	1548	1382.9	1558.3	1	24.51	67.433	95.048	-1	NaN
136	1744.1	1548	1785.4	3281.8	0	1929.8	62.339	85.932	1	-1
137	619.2	1568.6	557.28	1733.8	0	190.92	100.84	185.41	1	-1
138	980.4	1568.6	1042.3	2734.8	0	1309.4	38.664	28.779	1	-1
139	980.4	1568.6	959.76	1558.3	1	24.51	NaN	NaN	-1	NaN
140	2507.8	1568.6	2466.5	1589.3	0	50.31	552.29	100.91	0	0
141	2507.8	1568.6	2611	1599.6	0	116.1	146.14	166.2	0	0
142	1486.1	1589.3	1310.6	2342.6	0	841.08	99.831	193.91	1	-1
143	1919.5	1589.3	2002.1	1620.2	0	95.46	148.44	160.29	0	0
144	1919.5	1589.3	1971.1	1744.1	0	190.92	91.926	257.48	1	-1
145	2466.5	1589.3	2538.7	1702.8	0	149.64	71.747	108.09	1	-1
146	2611	1599.6	2538.7	1702.8	0	132.87	83.914	202.32	1	-1
147	2002.1	1620.2	1971.1	1744.1	0	145.77	NaN	NaN	0	0
148	454.08	1702.8	557.28	1733.8	0	116.1	89.228	101.45	1	-1
149	454.08	1702.8	392.16	1806	0	129	91.828	115.51	1	-1
150	2538.7	1702.8	2518.1	1775	0	81.27	97.099	250.77	1	-1
151	2260.1	1723.4	2177.5	1940.2	0	279.93	65.452	68.887	1	-1
152	2260.1	1723.4	2208.5	1940.2	0	263.16	88.407	227.48	1	-1
153	299.28	1733.8	392.16	1806	0	122.55	70.865	60.204	1	-1
154	299.28	1733.8	185.76	1826.6	0	158.67	36.546	21.305	1	1
155	557.28	1733.8	546.96	1960.8	0	239.94	107.67	233.42	1	-1
156	1971.1	1744.1	2064	2033	0	327.66	92.815	236.69	1	-1
157	2518.1	1775	2425.2	2507.8	0	839.79	96.388	298.29	1	-1
158	2518.1	1775	2456.2	1775	1	61.92	117.54	201.3	-1	NaN
159	392.16	1806	495.36	1991.8	0	228.33	101.03	155.11	1	-1
160	185.76	1826.6	154.8	1929.8	0	116.1	52.587	35.115	1	-1
161	154.8	1929.8	474.72	2249.8	0	482.46	34.355	38.286	1	-1
162	154.8	1929.8	258	3168.2	0	1424.2	41.01	16.617	1	-1
163	2177.5	1940.2	2208.5	1940.2	0	30.96	206.06	119.44	0	0
164	2177.5	1940.2	2064	2033	0	152.22	94.455	203.22	1	-1
165	2208.5	1940.2	2353	2487.1	0	624.36	57.499	45.014	1	-1
166	546.96	1960.8	495.36	1991.8	0	64.5	NaN	NaN	0	0
167	546.96	1960.8	660.48	2445.8	0	531.48	105.48	273.88	1	-1
168	495.36	1991.8	474.72	2249.8	0	283.8	108.88	197.28	1	-1
169	2064	2033	2053.7	2105.3	0	85.14	140.35	241.15	1	-1
170	2053.7	2105.3	2084.6	2322	0	238.65	107.31	395.29	1	-1
171	2053.7	2105.3	2002.1	2125.9	1	60.63	137.17	233.62	-1	NaN
172	474.72	2249.8	485.04	2425.2	0	197.37	114.1	211.76	1	-1
173	2084.6	2322	1991.8	2683.2	0	407.64	111.01	340.2	1	-1
174	2084.6	2322	2136.2	2332.3	1	55.47	138.46	304.17	-1	NaN
175	1310.6	2342.6	1186.8	2930.9	0	656.61	120.68	325.84	1	-1
176	485.04	2425.2	660.48	2445.8	0	192.21	64.8	101.77	1	-1
177	485.04	2425.2	536.64	3075.4	0	696.6	98.522	220.86	1	-1
178	660.48	2445.8	959.76	3127	0	821.73	112.58	285.59	1	-1
179	2353	2487.1	2425.2	2507.8	0	81.27	95.193	282.36	1	1
180	2353	2487.1	2260.1	2611	0	162.54	101.98	229.44	1	-1
181	2425.2	2507.8	2301.4	2652.2	0	241.23	73.881	100.62	1	-1
182	2807	2559.4	2796.7	2600.6	0	45.15	108.73	288.89	1	-1
183	2807	2559.4	2858.6	2476.8	1	104.49	45.188	169.92	0	0
184	2796.7	2600.6	2672.9	3075.4	0	526.32	111.92	284.26	1	-1
185	2796.7	2600.6	2858.6	2631.6	1	74.82	NaN	NaN	-1	NaN
186	2260.1	2611	2301.4	2652.2	0	64.5	265.65	115.69	0	0
187	2260.1	2611	1991.8	2683.2	0	323.79	114.48	206.62	1	-1
188	2301.4	2652.2	2074.3	4427.3	1	2024	46.087	19.396	1	-1
189	1991.8	2683.2	1888.6	3137.3	0	496.65	154.48	375.71	1	-1
190	1042.3	2734.8	1186.8	2930.9	0	286.38	39.292	54.837	1	-1
191	1186.8	2930.9	1207.4	3147.6	0	233.49	114.61	308.34	1	-1
192	536.64	3075.4	588.24	3323	0	277.35	87.929	261.3	1	-1
193	536.64	3075.4	485.04	3085.7	1	55.47	112.63	206.1	-1	NaN
194	2672.9	3075.4	2858.6	2899.9	1	327.66	106.53	253.61	1	1
195	2672.9	3075.4	2229.1	4406.6	1	1537.7	130.56	410.72	1	-1
196	959.76	3127	1145.5	3281.8	0	255.42	78.562	194.96	1	-1
197	959.76	3127	1104.2	3777.1	0	735.3	82.022	185.28	1	-1
198	1888.6	3137.3	1785.4	3281.8	0	187.05	130.12	283.89	1	-1
199	1888.6	3137.3	1950.5	3157.9	1	70.95	NaN	NaN	-1	NaN
200	1207.4	3147.6	1145.5	3281.8	0	159.96	106.75	296.5	1	-1
201	1207.4	3147.6	1486.1	3663.6	0	650.16	64.593	122.03	1	-1
202	258	3168.2	185.76	3219.8	0	94.17	NaN	NaN	0	0
203	258	3168.2	536.64	3591.4	0	616.62	38.507	11.49	1	-1
204	185.76	3219.8	454.08	3931.9	0	875.91	32.878	22.352	1	-1
205	185.76	3219.8	82.56	2910.2	1	377.97	29.673	8.1152	1	1
206	1145.5	3281.8	1176.5	3808.1	0	572.76	112.91	365.6	1	-1
207	1785.4	3281.8	1486.1	3663.6	0	512.13	137.6	283.6	1	-1
208	588.24	3323	619.2	3405.6	0	95.46	98.167	227.2	1	-1
209	588.24	3323	536.64	3333.4	1	55.47	107.87	154.39	-1	NaN
210	619.2	3405.6	536.64	3591.4	0	220.59	100.92	215.84	1	-1
211	619.2	3405.6	1001	3870	0	652.74	42.553	19.971	1	-1
212	2858.6	3581	2765.8	3715.2	0	190.92	52.895	27.634	1	-1
213	2858.6	3581	2858.6	3777.1	0	205.11	NaN	NaN	0	0
214	2858.6	3581	2869	3539.8	1	45.15	NaN	NaN	0	0
215	536.64	3591.4	516	3797.8	0	232.2	97.613	219.36	1	-1
216	1486.1	3663.6	1341.6	4097	0	492.78	134.35	333.33	1	-1
217	2765.8	3715.2	2858.6	3777.1	0	118.68	NaN	NaN	0	0
218	2765.8	3715.2	2590.3	4334.4	0	817.86	37.003	13.404	1	-1
219	1104.2	3777.1	1176.5	3808.1	0	85.14	330.48	163.55	0	0
220	1104.2	3777.1	1001	3870	0	141.9	157.42	79.965	0	0
221	2858.6	3777.1	2869	4066.1	1	310.89	53.973	13.616	1	-1
222	516	3797.8	454.08	3931.9	0	159.96	95.116	240.21	1	-1
223	516	3797.8	650.16	4024.8	0	294.12	43.559	39.789	1	-1
224	1176.5	3808.1	1217.8	3859.7	0	68.37	137.61	353	1	-1
225	1217.8	3859.7	1341.6	4097	0	294.12	135.36	297.71	1	-1
226	1217.8	3859.7	1269.4	3828.7	1	64.5	182.23	154.53	-1	NaN
227	1001	3870	1331.3	4355	0	664.35	36.121	18.966	1	-1
228	454.08	3931.9	412.8	4210.6	0	304.44	107.58	184.27	1	-1
229	650.16	4024.8	815.28	4159	1	251.55	32.828	5.9824	1	-1
230	650.16	4024.8	732.72	4406.6	1	433.44	35.879	19.611	1	-1
231	1341.6	4097	1331.3	4355	0	287.67	156.14	492.85	1	-1
232	412.8	4210.6	10.32	3519.1	1	870.75	157.82	591.8	1	1
233	412.8	4210.6	619.2	4386	1	296.7	161.16	617.72	1	-1
234	2590.3	4334.4	2869	4200.2	1	402.48	55.512	39.351	1	1
235	2590.3	4334.4	2549	4406.6	1	89.01	34.156	18.568	1	-1
236	1331.3	4355	1300.3	4386	1	43.86	154.87	506.57	1	-1
237	2755.4	732.72	2559.4	1248.7	0	744.33	45.778	29.31	1	0
