# Supplementary material for: Quantification of Blood Flow and Topology in Developing Vascular Networks
Source: PLoS One. 2014 May 13;9(5):e96856. doi: 10.1371/journal.pone.0096856 (PMC4019654; doi:10.1371/journal.pone.0096856)
Supplement: File S1 — Data on vessel segment characteristics and network topology for every embryo for both measurement series T1 and T2. (ZIP) [file pone.0096856.s002.zip › VesselSegmentCharacteristics_embryo5_T2.csv]

n	x1	y1	x2	y2	endpoint	L	V_cl	D	quantified	flow_direction
1	1228.1	30.96	1321	350.88	0	358.62	50.758	29.979	1	-1
2	1228.1	30.96	1217.8	20.64	1	14.19	NaN	NaN	0	0
3	1228.1	30.96	1238.4	20.64	1	14.19	NaN	NaN	0	0
4	165.12	41.28	154.8	82.56	0	45.15	103.37	120.01	1	-1
5	165.12	41.28	123.84	10.32	1	54.18	117.4	103.15	1	1
6	165.12	41.28	175.44	30.96	1	14.19	NaN	NaN	0	0
7	1991.8	41.28	1909.2	165.12	0	158.67	88.702	97.105	1	-1
8	1991.8	41.28	1950.5	10.32	1	54.18	NaN	NaN	-1	NaN
9	1991.8	41.28	2022.7	20.64	1	39.99	91.726	79.701	1	1
10	2972.2	41.28	2941.2	577.92	0	634.68	71.082	81.659	1	-1
11	2972.2	41.28	2982.5	20.64	1	24.51	68.066	108.18	-1	NaN
12	2972.2	41.28	2941.2	41.28	1	30.96	61.945	90.244	1	1
13	72.24	51.6	154.8	82.56	0	95.46	NaN	NaN	0	0
14	72.24	51.6	72.24	20.64	1	30.96	NaN	NaN	0	0
15	72.24	51.6	30.96	72.24	1	50.31	NaN	NaN	0	0
16	3209.5	51.6	3065	598.56	0	606.3	80.978	99.66	1	-1
17	3209.5	51.6	3261.1	20.64	1	64.5	NaN	NaN	-1	NaN
18	3209.5	51.6	3188.9	41.28	1	24.51	137.15	77.471	1	1
19	815.28	72.24	887.52	154.8	0	136.74	54.16	51.756	1	-1
20	815.28	72.24	701.76	10.32	1	139.32	81.634	100.13	0	0
21	2208.5	72.24	2177.5	237.36	0	187.05	103.67	169.96	1	-1
22	2208.5	72.24	2260.1	30.96	1	68.37	124.38	131.72	-1	NaN
23	2208.5	72.24	2177.5	51.6	1	39.99	128.16	130.63	1	1
24	154.8	82.56	216.72	288.96	0	232.2	98.031	139.86	1	-1
25	423.12	103.2	485.04	123.84	0	70.95	89.899	21.658	0	0
26	423.12	103.2	443.76	206.4	0	112.23	35.971	20.652	1	-1
27	423.12	103.2	381.84	30.96	1	89.01	38.089	30.464	1	1
28	485.04	123.84	474.72	185.76	0	74.82	56.32	27.746	1	-1
29	485.04	123.84	567.6	10.32	1	159.96	46.099	19.687	1	1
30	2456.2	134.16	2569.7	350.88	0	269.61	92.692	91.13	1	-1
31	2456.2	134.16	2301.4	30.96	1	203.82	28.8	31.836	1	1
32	2456.2	134.16	2507.8	30.96	1	130.29	81.99	67.441	1	1
33	887.52	154.8	949.44	495.36	0	383.13	88.159	65.218	1	-1
34	1898.9	154.8	1909.2	165.12	0	14.19	NaN	NaN	0	0
35	1898.9	154.8	1795.7	247.68	0	141.9	68.94	113.98	1	-1
36	1898.9	154.8	1764.7	20.64	1	214.14	54.563	6.1855	1	1
37	1909.2	165.12	1971.1	309.6	0	170.28	62.552	50.404	1	-1
38	474.72	185.76	443.76	206.4	0	39.99	NaN	NaN	0	0
39	474.72	185.76	557.28	319.92	0	174.15	41.187	23.143	1	-1
40	443.76	206.4	505.68	350.88	0	170.28	69.153	42.007	1	-1
41	2177.5	237.36	1971.1	309.6	0	279.93	43.234	25.362	1	-1
42	2177.5	237.36	2198.2	340.56	0	112.23	126.01	157.95	1	-1
43	1795.7	247.68	1713.1	361.2	0	148.35	103.77	45.538	1	-1
44	1795.7	247.68	1702.8	10.32	1	292.83	41.697	24.601	1	1
45	216.72	288.96	330.24	516	0	282.51	96.532	152.46	1	-1
46	216.72	288.96	30.96	216.72	1	228.33	51.929	12.182	1	1
47	660.48	309.6	577.92	340.56	0	95.46	266.17	94.018	0	0
48	660.48	309.6	712.08	361.2	0	73.53	87.235	80.345	1	-1
49	660.48	309.6	629.52	20.64	1	325.08	78.881	68.249	1	1
50	1579	309.6	1671.8	392.16	0	127.71	80.927	50.736	1	-1
51	1579	309.6	1465.4	402.48	0	152.22	39.58	9.8598	1	-1
52	1579	309.6	1517	10.32	1	348.3	70.382	59.529	1	1
53	1971.1	309.6	2022.7	464.4	0	176.73	66.239	66.166	1	-1
54	557.28	319.92	577.92	340.56	0	29.67	85.012	20.117	1	-1
55	557.28	319.92	505.68	350.88	0	64.5	69.035	27.337	1	1
56	577.92	340.56	577.92	381.84	0	41.28	294.6	45.988	0	0
57	2198.2	340.56	2022.7	464.4	0	232.2	91.043	133.94	1	-1
58	2198.2	340.56	2332.3	577.92	0	299.28	100.77	135.31	1	-1
59	505.68	350.88	505.68	381.84	0	30.96	NaN	NaN	0	0
60	1321	350.88	1465.4	402.48	0	166.41	50.864	20.179	1	-1
61	1321	350.88	1269.4	598.56	0	277.35	53.811	44.299	1	-1
62	2569.7	350.88	2807	928.8	0	682.41	117.18	136.8	1	-1
63	2569.7	350.88	2662.6	61.92	1	344.43	81.378	86.104	1	1
64	712.08	361.2	670.8	464.4	0	119.97	77.73	43.31	1	-1
65	712.08	361.2	918.48	526.32	0	292.83	58.241	39.656	1	-1
66	1713.1	361.2	1671.8	392.16	0	54.18	NaN	NaN	0	0
67	1713.1	361.2	1888.6	588.24	0	305.73	56.161	35.087	1	-1
68	505.68	381.84	577.92	381.84	0	89.01	53.525	11.72	1	-1
69	505.68	381.84	402.48	588.24	0	278.64	47.556	32.912	1	-1
70	577.92	381.84	670.8	464.4	0	132.87	38.383	43.403	1	-1
71	1671.8	392.16	1630.6	536.64	0	161.25	84.905	86.606	1	-1
72	1114.6	402.48	1021.7	516	0	158.67	38.667	23.551	1	-1
73	1114.6	402.48	1228.1	588.24	0	232.2	96.321	152.66	1	-1
74	1114.6	402.48	1155.8	10.32	1	434.73	108.56	147.26	1	1
75	1465.4	402.48	1630.6	536.64	0	245.1	52.315	35.196	1	-1
76	670.8	464.4	670.8	567.6	0	112.23	113.12	64.941	0	0
77	2022.7	464.4	1971.1	536.64	0	94.17	91.767	148.94	1	-1
78	61.92	474.72	92.88	516	0	54.18	49.237	70.958	1	-1
79	61.92	474.72	20.64	412.8	1	78.69	58.295	39.681	1	1
80	165.12	485.04	92.88	516	0	85.14	36.149	40.374	1	1
81	165.12	485.04	288.96	567.6	0	158.67	32.419	25.622	1	-1
82	949.44	495.36	1021.7	516	0	81.27	38.16	16.634	1	-1
83	949.44	495.36	918.48	526.32	0	43.86	NaN	NaN	0	0
84	92.88	516	185.76	804.96	0	344.43	55.636	45.895	1	-1
85	330.24	516	288.96	567.6	0	68.37	227.56	97.132	0	0
86	330.24	516	402.48	588.24	0	108.36	84.48	98.574	1	-1
87	1021.7	516	1011.4	557.28	0	45.15	35.352	21.843	1	-1
88	918.48	526.32	949.44	588.24	0	74.82	131.34	65.156	1	-1
89	1630.6	536.64	1640.9	866.88	0	376.68	102.13	71.463	1	-1
90	1971.1	536.64	1888.6	588.24	0	109.65	73.179	39.028	0	0
91	1971.1	536.64	2136.2	794.64	0	326.37	93.032	131.04	1	-1
92	1011.4	557.28	949.44	588.24	0	74.82	189.18	79.387	0	0
93	1011.4	557.28	1155.8	753.36	0	255.42	53.361	30.661	1	-1
94	288.96	567.6	361.2	670.8	0	145.77	101.4	98.172	1	-1
95	670.8	567.6	753.36	712.08	0	179.31	87.452	85.835	1	-1
96	670.8	567.6	577.92	804.96	0	296.7	38.708	30.65	1	-1
97	2332.3	577.92	2229.1	753.36	0	218.01	75.921	159.97	1	-1
98	2332.3	577.92	2445.8	794.64	0	272.19	80.585	109.54	1	-1
99	2941.2	577.92	3065	598.56	0	132.87	60.036	47.802	1	-1
100	2941.2	577.92	2992.8	784.32	0	236.07	80.667	82.528	1	-1
101	402.48	588.24	361.2	670.8	0	99.33	284.16	95.056	0	0
102	949.44	588.24	970.08	753.36	0	174.15	125.37	85.546	1	-1
103	1228.1	588.24	1269.4	598.56	0	45.15	133.87	130.84	1	-1
104	1228.1	588.24	1155.8	753.36	0	194.79	93.776	28.012	1	-1
105	1888.6	588.24	1981.4	866.88	0	325.08	87.201	53.462	1	-1
106	1269.4	598.56	1465.4	939.12	0	421.83	135.03	136.88	1	-1
107	3065	598.56	3147.6	722.4	0	158.67	92.376	107.68	1	-1
108	361.2	670.8	381.84	722.4	0	60.63	233.92	112.63	0	0
109	753.36	712.08	753.36	722.4	0	10.32	NaN	NaN	0	0
110	753.36	712.08	918.48	794.64	0	199.95	45.071	21.54	1	-1
111	381.84	722.4	474.72	825.6	0	148.35	105.75	131.77	1	-1
112	381.84	722.4	309.6	887.52	0	194.79	76.359	55.197	1	-1
113	753.36	722.4	660.48	866.88	0	189.63	80.376	64.447	1	-1
114	753.36	722.4	897.84	897.84	0	272.19	39.61	7.8232	1	-1
115	3147.6	722.4	3106.3	856.56	0	150.93	81.609	100.45	1	-1
116	3147.6	722.4	3250.8	660.48	1	135.45	55.603	71.206	1	1
117	970.08	753.36	918.48	794.64	0	68.37	342.57	77.549	0	0
118	970.08	753.36	1114.6	887.52	0	199.95	86.058	73.863	1	-1
119	1155.8	753.36	1166.2	846.24	0	105.78	69.647	36.661	1	-1
120	2229.1	753.36	2136.2	794.64	0	109.65	64.355	68.905	1	-1
121	2229.1	753.36	2177.5	970.08	0	287.67	75.661	94.581	1	-1
122	2992.8	784.32	3106.3	856.56	0	143.19	62.622	49.73	1	-1
123	2992.8	784.32	2807	928.8	0	245.1	49.768	28.909	1	-1
124	918.48	794.64	897.84	897.84	0	112.23	52.946	59.33	0	0
125	2136.2	794.64	2105.3	856.56	0	74.82	107.64	146.55	1	-1
126	2445.8	794.64	2394.2	1290	0	624.36	35.666	38.996	1	-1
127	2445.8	794.64	2621.3	1321	0	616.62	88.911	90.062	1	-1
128	185.76	804.96	41.28	835.92	0	157.38	37.815	22.176	1	1
129	185.76	804.96	288.96	897.84	0	141.9	69.999	50.526	1	-1
130	577.92	804.96	474.72	825.6	0	112.23	356.53	115.81	0	0
131	577.92	804.96	660.48	866.88	0	108.36	44.897	28.902	1	-1
132	474.72	825.6	433.44	959.76	0	150.93	100.02	123.7	1	-1
133	41.28	835.92	51.6	918.48	0	95.46	NaN	NaN	0	0
134	41.28	835.92	10.32	763.68	1	85.14	NaN	NaN	0	0
135	1166.2	846.24	1114.6	887.52	0	68.37	146.42	78.698	0	0
136	1166.2	846.24	1362.2	1114.6	0	367.65	37.805	18.172	1	-1
137	2105.3	856.56	1981.4	866.88	0	136.74	51.516	32.089	1	1
138	2105.3	856.56	2177.5	970.08	0	143.19	94.447	137	1	-1
139	3106.3	856.56	3116.6	877.2	0	24.51	121.67	98.681	1	-1
140	660.48	866.88	557.28	1073.3	0	258	65.2	85.961	1	-1
141	1640.9	866.88	1589.3	949.44	0	104.49	70.795	68.317	1	-1
142	1640.9	866.88	1806	1104.2	0	312.18	66.37	53.961	1	-1
143	1981.4	866.88	1971.1	918.48	0	55.47	78.281	35.757	1	-1
144	3116.6	877.2	3199.2	1104.2	0	261.87	104.43	135.28	1	-1
145	3116.6	877.2	3261.1	918.48	1	161.25	26.007	30.241	1	-1
146	309.6	887.52	288.96	897.84	0	24.51	148.07	69.105	0	0
147	309.6	887.52	381.84	959.76	0	101.91	92.68	95.154	1	-1
148	1114.6	887.52	1155.8	1310.6	0	465.69	79.58	107.52	1	-1
149	288.96	897.84	227.04	980.4	0	108.36	170.41	31.427	0	0
150	897.84	897.84	918.48	1114.6	0	242.52	57.368	46.195	1	-1
151	51.6	918.48	227.04	980.4	0	201.24	61.148	19.402	1	-1
152	51.6	918.48	237.36	1269.4	0	436.02	118.7	138.15	1	-1
153	1971.1	918.48	2136.2	1042.3	0	221.88	53.279	47.083	1	-1
154	1971.1	918.48	1878.2	1073.3	0	199.95	58.223	20.007	1	-1
155	2807	928.8	2734.8	1259	0	385.71	125.31	133.19	1	-1
156	1465.4	939.12	1589.3	949.44	0	136.74	196.23	110.48	0	0
157	1465.4	939.12	1486.1	1021.7	0	91.59	124.63	156.18	1	-1
158	1589.3	949.44	1517	1052.6	0	132.87	277.65	111.39	0	0
159	381.84	959.76	433.44	959.76	0	51.6	338.8	98.473	0	0
160	381.84	959.76	350.88	1052.6	0	105.78	NaN	NaN	0	0
161	433.44	959.76	557.28	1073.3	0	176.73	114.02	197.66	1	-1
162	2177.5	970.08	2136.2	1042.3	0	89.01	122.54	120.27	1	-1
163	227.04	980.4	299.28	1114.6	0	181.89	35.015	20.164	1	-1
164	1486.1	1021.7	1517	1052.6	0	43.86	247.2	98.214	0	0
165	1486.1	1021.7	1362.2	1114.6	0	168.99	NaN	NaN	0	0
166	2136.2	1042.3	2115.6	1259	0	233.49	112.56	152.25	1	-1
167	350.88	1052.6	299.28	1114.6	0	83.85	31.034	3.2057	1	1
168	350.88	1052.6	608.88	1248.7	0	357.33	37.667	22.005	1	-1
169	1517	1052.6	1579	1393.2	0	383.13	109.22	222.81	1	-1
170	557.28	1073.3	608.88	1166.2	0	114.81	112.67	211.22	1	-1
171	1878.2	1073.3	1806	1104.2	0	85.14	164.66	37.963	0	0
172	1878.2	1073.3	2105.3	1269.4	0	326.37	39.112	27.618	1	-1
173	1806	1104.2	1816.3	1424.2	0	341.85	72.721	42.072	1	-1
174	3199.2	1104.2	2982.5	1537.7	0	531.48	114.88	300.75	1	-1
175	3199.2	1104.2	3261.1	970.08	1	166.41	NaN	NaN	0	0
176	299.28	1114.6	350.88	1290	0	197.37	50.196	9.2291	1	-1
177	918.48	1114.6	825.6	1166.2	0	114.81	44.684	19.769	1	-1
178	918.48	1114.6	970.08	1290	0	197.37	42.893	47.427	1	-1
179	1362.2	1114.6	1259	1475.8	0	410.22	63.316	44.164	1	-1
180	608.88	1166.2	825.6	1166.2	0	251.55	34.214	64.177	1	-1
181	608.88	1166.2	608.88	1248.7	0	82.56	113.23	205.7	1	-1
182	825.6	1166.2	877.2	1321	0	176.73	39.648	25.634	1	-1
183	608.88	1248.7	681.12	1393.2	0	174.15	107.89	227.42	1	-1
184	2115.6	1259	2105.3	1269.4	0	14.19	NaN	NaN	0	0
185	2115.6	1259	2239.4	1331.3	0	159.96	40.992	13.691	1	-1
186	2734.8	1259	2621.3	1321	0	139.32	119.93	118.65	1	-1
187	2734.8	1259	2724.5	1599.6	0	396.03	60.481	62.294	1	-1
188	237.36	1269.4	288.96	1331.3	0	83.85	111.05	120.67	1	-1
189	237.36	1269.4	165.12	1444.8	0	220.59	77.929	68.725	1	-1
190	2105.3	1269.4	2125.9	1486.1	0	233.49	102.92	180.11	1	-1
191	350.88	1290	288.96	1331.3	0	78.69	NaN	NaN	0	0
192	350.88	1290	516	1444.8	1	247.68	57.65	6.9214	1	-1
193	970.08	1290	877.2	1321	0	105.78	47.472	14.448	1	-1
194	970.08	1290	1063	1434.5	0	189.63	65.13	21.677	1	-1
195	2394.2	1290	2239.4	1331.3	0	171.57	50.642	21.029	1	-1
196	2394.2	1290	2497.4	1393.2	0	145.77	39.667	19.79	1	-1
197	1155.8	1310.6	1063	1434.5	0	174.15	42.835	26.783	1	-1
198	1155.8	1310.6	1217.8	1444.8	0	159.96	82.533	141.6	1	-1
199	877.2	1321	877.2	1465.4	0	161.25	42.329	32.638	1	-1
200	2621.3	1321	2580	1372.6	0	68.37	141.32	133.87	1	-1
201	288.96	1331.3	412.8	1589.3	0	309.6	96.466	117.4	1	-1
202	2239.4	1331.3	2239.4	1517	0	220.59	59.948	28.734	1	-1
203	2580	1372.6	2497.4	1393.2	0	91.59	NaN	NaN	0	0
204	2580	1372.6	2611	1496.4	0	136.74	110.86	137.69	1	-1
205	681.12	1393.2	804.96	1527.4	0	185.76	113.15	195.43	1	-1
206	681.12	1393.2	598.56	1444.8	1	104.49	164.45	146.14	0	0
207	1579	1393.2	1599.6	1424.2	0	39.99	101.68	202.71	1	-1
208	1579	1393.2	1413.8	1548	0	272.19	30.871	19.572	1	-1
209	2497.4	1393.2	2445.8	1599.6	0	228.33	86.704	98.533	1	-1
210	1599.6	1424.2	1733.8	1486.1	0	166.41	NaN	NaN	0	0
211	1599.6	1424.2	1661.5	1558.3	0	159.96	103.26	181.29	1	-1
212	1816.3	1424.2	1785.4	1455.1	0	43.86	50.882	61.178	1	-1
213	1816.3	1424.2	2095	1568.6	0	362.49	34.172	10.838	1	-1
214	1063	1434.5	1063	1527.4	0	92.88	NaN	NaN	0	0
215	165.12	1444.8	185.76	1692.5	0	282.51	72.537	62.779	1	-1
216	165.12	1444.8	20.64	1424.2	1	153.51	50.488	23.004	1	1
217	1217.8	1444.8	1259	1475.8	0	54.18	NaN	NaN	0	0
218	1217.8	1444.8	1176.5	1465.4	1	50.31	81.825	100.83	-1	NaN
219	1785.4	1455.1	1733.8	1486.1	0	64.5	45.179	49.572	1	-1
220	1785.4	1455.1	1816.3	1795.7	0	370.23	43.648	38.287	1	-1
221	877.2	1465.4	804.96	1527.4	0	98.04	155.65	143.59	0	0
222	877.2	1465.4	959.76	1537.7	0	118.68	53.576	46.12	1	-1
223	1259	1475.8	1279.7	1599.6	0	132.87	90.573	119.5	1	-1
224	1733.8	1486.1	1661.5	1558.3	0	114.81	199.04	137.25	0	0
225	2125.9	1486.1	2239.4	1517	0	126.42	265.19	107.57	0	0
226	2125.9	1486.1	2115.6	1548	0	65.79	114.66	144.05	1	-1
227	2611	1496.4	2662.6	1579	0	104.49	88.512	82.51	1	-1
228	2611	1496.4	2445.8	1599.6	0	207.69	74.554	107.7	1	-1
229	2239.4	1517	2260.1	1589.3	0	81.27	31.321	18.93	1	-1
230	804.96	1527.4	835.92	1620.2	0	105.78	115.59	214.56	1	-1
231	1063	1527.4	959.76	1537.7	0	107.07	NaN	NaN	0	0
232	1063	1527.4	1166.2	1692.5	0	207.69	37.893	33.439	1	-1
233	959.76	1537.7	908.16	1682.2	0	174.15	NaN	NaN	0	0
234	2982.5	1537.7	2889.6	1785.4	0	286.38	117.52	223.91	1	-1
235	2982.5	1537.7	2858.6	1506.7	1	136.74	NaN	NaN	0	0
236	1413.8	1548	1279.7	1599.6	0	170.28	36.762	22.133	1	-1
237	1413.8	1548	1589.3	1754.4	0	309.6	33.98	9.3173	1	-1
238	2115.6	1548	2095	1568.6	0	29.67	195.75	93.499	0	0
239	2115.6	1548	2198.2	1609.9	0	108.36	234.36	112.02	0	0
240	1661.5	1558.3	1671.8	1651.2	0	105.78	115.02	189.91	1	-1
241	2095	1568.6	2095	1806	0	246.39	92.278	185.88	1	-1
242	2662.6	1579	2724.5	1599.6	0	70.95	NaN	NaN	0	0
243	2662.6	1579	2652.2	1640.9	0	65.79	NaN	NaN	0	0
244	412.8	1589.3	495.36	1640.9	0	104.49	112.91	93.998	1	-1
245	412.8	1589.3	402.48	1723.4	0	138.03	231.24	71.035	0	0
246	2260.1	1589.3	2198.2	1609.9	0	70.95	137.5	52.047	0	0
247	2260.1	1589.3	2311.7	1651.2	0	83.85	46.976	38.63	0	0
248	1279.7	1599.6	1259	1692.5	0	101.91	91.582	109.15	1	-1
249	2445.8	1599.6	2404.6	1640.9	0	58.05	89.433	179.38	1	-1
250	2724.5	1599.6	2755.4	1682.2	0	95.46	86.066	97.827	1	-1
251	2198.2	1609.9	2291	1692.5	0	139.32	72.368	59.192	1	-1
252	835.92	1620.2	908.16	1682.2	0	98.04	107.92	236.99	1	-1
253	835.92	1620.2	722.4	1733.8	0	166.41	NaN	NaN	0	0
254	495.36	1640.9	722.4	1733.8	0	363.78	58.229	24.934	1	-1
255	495.36	1640.9	567.6	1826.6	0	215.43	87.179	137.81	1	-1
256	2404.6	1640.9	2311.7	1651.2	0	96.75	54.34	38.998	0	0
257	2404.6	1640.9	2373.6	1764.7	0	136.74	82.528	125.97	1	-1
258	2652.2	1640.9	2755.4	1682.2	0	129	28.094	25.01	1	-1
259	2652.2	1640.9	2641.9	2095	0	483.75	55.298	65.404	1	-1
260	113.52	1651.2	185.76	1692.5	0	89.01	NaN	NaN	0	0
261	113.52	1651.2	20.64	1496.4	1	193.5	82.578	133.81	1	1
262	1671.8	1651.2	1589.3	1754.4	0	138.03	108.71	75.17	0	0
263	1671.8	1651.2	1733.8	1785.4	0	159.96	93.568	228.85	1	-1
264	2311.7	1651.2	2291	1692.5	0	50.31	128.04	57.09	0	0
265	908.16	1682.2	1032	1857.6	0	227.04	120.54	215.8	1	-1
266	2755.4	1682.2	2889.6	1785.4	0	189.63	67.218	118.93	1	-1
267	185.76	1692.5	278.64	1806	0	152.22	111.46	125.95	1	-1
268	1166.2	1692.5	1259	1692.5	0	92.88	198.16	86.864	0	0
269	1166.2	1692.5	1155.8	1837	0	157.38	54.568	19.727	1	-1
270	1259	1692.5	1351.9	1888.6	0	234.78	98.567	117.68	1	-1
271	2291	1692.5	2373.6	1764.7	0	118.68	79.914	75.306	1	-1
272	402.48	1723.4	278.64	1806	0	158.67	143.57	112.29	0	0
273	402.48	1723.4	567.6	1826.6	0	248.97	43.163	38.328	1	-1
274	722.4	1733.8	774	1929.8	0	218.01	55.127	10.1	1	-1
275	1589.3	1754.4	1558.3	1816.3	0	74.82	94.022	78.308	1	-1
276	2373.6	1764.7	2476.8	2198.2	0	476.01	109.39	159.76	1	-1
277	1733.8	1785.4	1816.3	1795.7	0	86.43	NaN	NaN	0	0
278	1733.8	1785.4	1806	1909.2	0	162.54	85.947	227.26	1	-1
279	2889.6	1785.4	2961.8	2280.7	0	534.06	123.38	271.12	1	-1
280	1816.3	1795.7	1806	1909.2	0	135.45	182.3	123.39	0	0
281	278.64	1806	309.6	1888.6	0	95.46	104.43	183.73	1	-1
282	2095	1806	2105.3	2002.1	0	225.75	93.927	168.96	1	-1
283	1558.3	1816.3	1351.9	1888.6	0	236.07	67.782	68.477	1	-1
284	1558.3	1816.3	1692.5	2177.5	0	416.67	80.786	66.778	1	-1
285	567.6	1826.6	660.48	1950.5	0	162.54	99.378	126.16	1	-1
286	1155.8	1837	1032	1857.6	0	140.61	218.25	109.74	0	0
287	1155.8	1837	1331.3	1940.2	0	218.01	47.679	59.35	1	-1
288	1032	1857.6	1073.3	2187.8	0	365.07	115.9	237.01	1	-1
289	309.6	1888.6	278.64	1929.8	0	54.18	224.71	112.58	0	0
290	309.6	1888.6	557.28	2167.2	0	393.45	104.82	128.67	1	-1
291	1351.9	1888.6	1331.3	1940.2	0	60.63	119.9	116.01	1	-1
292	1806	1909.2	1981.4	2156.9	0	326.37	113.51	165.22	1	-1
293	278.64	1929.8	258	2136.2	0	223.17	71.112	118.33	1	-1
294	774	1929.8	660.48	1950.5	0	122.55	488.24	118.68	0	0
295	774	1929.8	897.84	2115.6	0	237.36	71.815	40.746	1	-1
296	1331.3	1940.2	1382.9	2631.6	0	781.74	112.88	146.47	1	-1
297	660.48	1950.5	660.48	2064	0	113.52	101.57	163.73	1	-1
298	2105.3	2002.1	2053.7	2043.4	0	68.37	100.91	131.09	1	-1
299	2105.3	2002.1	2394.2	2497.4	0	620.49	35.23	22.72	1	-1
300	2053.7	2043.4	1981.4	2156.9	0	143.19	102.8	138.8	1	-1
301	144.48	2064	258	2136.2	0	143.19	118.33	183.6	1	-1
302	144.48	2064	92.88	2156.9	0	114.81	289.65	106.99	0	0
303	144.48	2064	10.32	1795.7	1	323.79	125.8	168.95	1	1
304	660.48	2064	557.28	2167.2	0	152.22	91.926	145.55	1	-1
305	660.48	2064	794.64	2291	0	282.51	37.135	23.74	1	-1
306	2641.9	2095	2476.8	2198.2	0	207.69	29.615	10.861	1	-1
307	2641.9	2095	2848.3	2456.2	0	452.79	44.862	65.271	1	-1
308	897.84	2115.6	1073.3	2187.8	0	205.11	33.357	40.207	1	-1
309	897.84	2115.6	887.52	2208.5	0	96.75	51.055	24.437	1	-1
310	258	2136.2	423.12	2342.6	0	281.22	144.09	175.08	1	-1
311	92.88	2156.9	309.6	2425.2	0	363.78	79.944	66.685	1	-1
312	92.88	2156.9	10.32	2115.6	1	99.33	NaN	NaN	0	0
313	1981.4	2156.9	2084.6	2559.4	0	454.08	126.53	242.04	1	-1
314	557.28	2167.2	526.32	2332.3	0	187.05	121.56	205.81	1	-1
315	1692.5	2177.5	1847.3	2291	0	214.14	34.377	39.759	1	-1
316	1692.5	2177.5	1702.8	2456.2	0	308.31	69.485	66.993	1	-1
317	1073.3	2187.8	1104.2	2270.4	0	95.46	107.12	248.2	1	-1
318	2476.8	2198.2	2487.1	2445.8	0	286.38	107.87	177.18	1	-1
319	887.52	2208.5	794.64	2291	0	132.87	34.796	10.992	1	-1
320	887.52	2208.5	970.08	2301.4	0	127.71	60.449	27.588	1	-1
321	1104.2	2270.4	970.08	2301.4	0	147.06	195.72	157.79	0	0
322	1104.2	2270.4	1290	2569.7	0	376.68	115.51	203.44	1	-1
323	2961.8	2280.7	2848.3	2456.2	0	221.88	121.43	279.69	1	-1
324	2961.8	2280.7	3116.6	2476.8	0	265.74	58.189	79.045	1	-1
325	794.64	2291	1434.5	3178.6	0	1207.4	45.362	39.218	1	-1
326	1847.3	2291	1960.8	2476.8	0	273.48	34.033	20.173	1	-1
327	970.08	2301.4	1166.2	2652.2	0	438.6	43.349	23.996	1	-1
328	526.32	2332.3	423.12	2342.6	0	107.07	320.83	113.06	0	0
329	526.32	2332.3	598.56	2538.7	0	236.07	132.91	231.66	1	-1
330	423.12	2342.6	402.48	2445.8	0	112.23	115.8	180.04	1	-1
331	3199.2	2404.6	3116.6	2476.8	0	112.23	119.81	235.4	1	-1
332	3199.2	2404.6	3250.8	2291	1	135.45	122.84	154.32	1	1
333	3199.2	2404.6	3250.8	2456.2	1	73.53	NaN	NaN	-1	NaN
334	309.6	2425.2	402.48	2445.8	0	101.91	253.14	109.93	0	0
335	309.6	2425.2	216.72	2518.1	0	149.64	42.987	4.7566	1	1
336	402.48	2445.8	577.92	2559.4	0	221.88	134.17	167.44	1	-1
337	2487.1	2445.8	2394.2	2497.4	0	114.81	96.623	221.37	1	-1
338	2487.1	2445.8	2662.6	2621.3	0	278.64	36.942	10.246	1	-1
339	1702.8	2456.2	1971.1	2507.8	0	327.66	45.756	26.069	1	0
340	1702.8	2456.2	1733.8	2662.6	0	228.33	59.281	55.754	1	-1
341	2848.3	2456.2	2817.4	2611	0	167.7	140.42	239.99	1	-1
342	1960.8	2476.8	1971.1	2507.8	0	34.83	46.295	20.739	1	-1
343	3116.6	2476.8	2848.3	2869	0	566.31	128.5	256.69	1	-1
344	2394.2	2497.4	2342.6	2611	0	135.45	108.75	173.2	1	-1
345	1971.1	2507.8	2084.6	2559.4	0	135.45	NaN	NaN	0	0
346	216.72	2518.1	247.68	2611	0	105.78	71.627	47.374	1	-1
347	216.72	2518.1	10.32	2270.4	1	339.27	67.149	35.986	1	1
348	598.56	2538.7	577.92	2559.4	0	29.67	NaN	NaN	0	0
349	598.56	2538.7	846.24	2899.9	0	487.62	114.79	267.55	1	-1
350	577.92	2559.4	598.56	2776.1	0	242.52	137.06	196.04	1	-1
351	2084.6	2559.4	2105.3	2734.8	0	192.21	122.25	255.13	1	-1
352	1290	2569.7	1382.9	2631.6	0	118.68	130.6	201.98	1	-1
353	1290	2569.7	1166.2	2652.2	0	163.83	148.13	113.78	0	0
354	247.68	2611	598.56	2776.1	0	419.25	39.695	47.626	1	-1
355	247.68	2611	495.36	3240.5	0	757.23	48.956	34.077	1	-1
356	2342.6	2611	2229.1	2662.6	0	135.45	107.38	192.67	1	-1
357	2342.6	2611	2394.2	2662.6	0	73.53	NaN	NaN	0	0
358	2817.4	2611	2662.6	2621.3	0	167.7	NaN	NaN	0	0
359	2817.4	2611	2848.3	2869	0	287.67	130.5	245.8	1	-1
360	2662.6	2621.3	2590.3	2972.2	0	406.35	50.321	7.6766	1	-1
361	1382.9	2631.6	1434.5	2796.7	0	194.79	148.08	255.33	1	-1
362	1166.2	2652.2	1259	2817.4	1	203.82	31.764	11.768	1	-1
363	1733.8	2662.6	2074.3	2765.8	0	383.13	53.99	21.556	1	-1
364	1733.8	2662.6	2043.4	3250.8	0	754.65	42.646	77.452	1	-1
365	2229.1	2662.6	2105.3	2734.8	0	153.51	117.26	184.55	1	-1
366	2229.1	2662.6	2229.1	2590.3	1	72.24	93.758	91.856	-1	NaN
367	2394.2	2662.6	2383.9	2807	0	148.35	NaN	NaN	0	0
368	2105.3	2734.8	2074.3	2765.8	0	43.86	NaN	NaN	0	0
369	2074.3	2765.8	2064	2796.7	0	34.83	178.67	243.48	1	-1
370	598.56	2776.1	681.12	2941.2	0	199.95	133.19	162.35	1	-1
371	1434.5	2796.7	1434.5	3178.6	0	416.67	128.41	288.33	1	-1
372	1434.5	2796.7	1372.6	2817.4	1	70.95	187.92	147.56	-1	NaN
373	2064	2796.7	2095	2972.2	0	197.37	143.13	257.33	1	-1
374	2064	2796.7	1981.4	2807	1	86.43	171.62	138.22	-1	NaN
375	2383.9	2807	2435.5	2910.2	0	125.13	46.163	5.2773	1	-1
376	2383.9	2807	2249.8	3044.4	0	319.92	44.805	13.399	1	-1
377	2848.3	2869	2734.8	3188.9	0	366.36	154.57	323.72	1	-1
378	846.24	2899.9	681.12	2941.2	0	190.92	77.95	161.4	1	1
379	846.24	2899.9	1217.8	3354	0	607.59	135.46	249.65	1	-1
380	2435.5	2910.2	2590.3	2972.2	0	180.6	30.456	3.0285	1	-1
381	2435.5	2910.2	2487.1	3106.3	0	218.01	48.611	6.7926	1	-1
382	681.12	2941.2	1021.7	3673.9	0	873.33	90.968	180.66	1	-1
383	2095	2972.2	2229.1	3054.7	0	168.99	41.048	17.747	1	-1
384	2095	2972.2	2084.6	3199.2	0	248.97	143.06	265.68	1	-1
385	2590.3	2972.2	2641.9	3168.2	0	225.75	45.171	22.116	1	-1
386	2249.8	3044.4	2229.1	3054.7	0	24.51	NaN	NaN	0	0
387	2249.8	3044.4	2260.1	3127	0	95.46	44.576	12.489	1	-1
388	2229.1	3054.7	2229.1	3085.7	1	30.96	NaN	NaN	-1	NaN
389	2487.1	3106.3	2260.1	3127	0	325.08	42.513	8.8383	1	-1
390	2487.1	3106.3	2641.9	3168.2	0	180.6	48.733	13.271	1	-1
391	2260.1	3127	2198.2	3199.2	0	109.65	NaN	NaN	0	0
392	196.08	3168.2	123.84	3436.6	0	337.98	106.96	202.25	1	-1
393	196.08	3168.2	10.32	2559.4	1	703.05	90.019	207.2	1	1
394	196.08	3168.2	10.32	3013.4	1	268.32	30.733	28.763	1	1
395	2641.9	3168.2	2734.8	3188.9	0	101.91	211.95	143.23	0	0
396	1434.5	3178.6	1486.1	3281.8	0	125.13	127.6	350.3	1	-1
397	2734.8	3188.9	2734.8	3292.1	0	112.23	157.22	300.54	1	-1
398	2084.6	3199.2	2198.2	3199.2	0	122.55	166	158.13	0	0
399	2084.6	3199.2	2043.4	3250.8	0	68.37	132.3	234.22	1	-1
400	2198.2	3199.2	2301.4	3942.2	0	891.39	38.897	5.5137	1	1
401	495.36	3240.5	567.6	3312.7	0	114.81	50.96	34.28	1	-1
402	495.36	3240.5	1052.6	4200.2	0	1282.3	45.958	30.709	1	-1
403	2043.4	3250.8	1878.2	3653.3	0	470.85	147.83	279.72	1	-1
404	3157.9	3250.8	3013.4	3457.2	0	310.89	28.216	10.176	1	-1
405	3157.9	3250.8	3219.8	3529.4	0	313.47	49.979	25.806	1	-1
406	3157.9	3250.8	3250.8	3034.1	1	255.42	55.851	28.259	1	1
407	1486.1	3281.8	1465.4	3415.9	0	143.19	124.31	274.64	1	-1
408	1486.1	3281.8	1878.2	3653.3	0	606.3	52.188	156.98	1	-1
409	2734.8	3292.1	2662.6	3746.2	0	492.78	154.8	355.78	1	-1
410	2734.8	3292.1	2807	3292.1	1	72.24	223.33	131.7	-1	NaN
411	567.6	3312.7	681.12	3395.3	0	168.99	38.889	21.343	1	-1
412	567.6	3312.7	629.52	3446.9	0	166.41	55.335	27.373	1	-1
413	1217.8	3354	1217.8	3364.3	0	10.32	NaN	NaN	0	0
414	1217.8	3354	1465.4	3415.9	0	282.51	88.101	263.5	1	-1
415	1217.8	3364.3	1517	3880.3	0	646.29	96.68	271.17	1	-1
416	1217.8	3364.3	1155.8	3446.9	1	114.81	224.71	221.25	-1	NaN
417	681.12	3395.3	629.52	3446.9	0	73.53	NaN	NaN	0	0
418	681.12	3395.3	815.28	3601.7	0	300.57	51.407	22.056	1	-1
419	1465.4	3415.9	1609.9	3880.3	0	541.8	142.27	366.73	1	-1
420	123.84	3436.6	175.44	3539.8	0	125.13	128.12	393.12	1	-1
421	123.84	3436.6	10.32	3271.4	1	211.56	122.33	280.26	1	1
422	629.52	3446.9	743.04	3632.6	0	238.65	43.874	26.268	1	-1
423	3013.4	3457.2	3023.8	3581	0	153.51	43.197	23.335	1	-1
424	3013.4	3457.2	3261.1	2838	1	820.44	30.806	8.11	1	1
425	3219.8	3529.4	3209.5	3581	0	55.47	NaN	NaN	0	0
426	3219.8	3529.4	3250.8	3550.1	1	45.15	NaN	NaN	0	0
427	175.44	3539.8	206.4	3570.7	0	43.86	148.37	367.58	1	-1
428	175.44	3539.8	10.32	3612	1	211.56	54.922	84.103	1	1
429	206.4	3570.7	454.08	4004.2	0	536.64	151.82	338.81	1	-1
430	206.4	3570.7	258	3519.1	1	73.53	NaN	NaN	-1	NaN
431	3023.8	3581	3209.5	3581	0	202.53	39.697	15.818	1	1
432	3023.8	3581	3023.8	3808.1	0	261.87	42.77	19.347	1	-1
433	3209.5	3581	3023.8	3808.1	0	410.22	45.625	18.897	1	-1
434	815.28	3601.7	743.04	3632.6	0	85.14	44.581	25.229	1	1
435	815.28	3601.7	856.56	3673.9	0	89.01	41.072	30.439	1	-1
436	743.04	3632.6	784.32	3694.6	0	78.69	53.067	43.914	1	-1
437	1878.2	3653.3	1826.6	4097	0	482.46	156.15	328.62	1	-1
438	856.56	3673.9	1021.7	3673.9	0	181.89	48.092	27.114	1	-1
439	856.56	3673.9	856.56	3684.2	0	10.32	NaN	NaN	0	0
440	1021.7	3673.9	1052.6	3715.2	0	54.18	104.88	154.54	1	-1
441	856.56	3684.2	784.32	3694.6	0	85.14	45.464	14.855	1	1
442	856.56	3684.2	897.84	3849.4	0	181.89	40.656	18.925	1	-1
443	784.32	3694.6	897.84	3849.4	0	255.42	39.611	38.298	1	-1
444	1052.6	3715.2	1290	3901	0	328.95	38.005	36.743	1	-1
445	1052.6	3715.2	1042.3	3921.6	0	228.33	89.033	187.52	1	-1
446	2662.6	3746.2	2404.6	3962.9	0	389.58	49.891	10.712	1	1
447	2662.6	3746.2	2817.4	4355	0	673.38	160.74	331.64	1	-1
448	3023.8	3808.1	3065	4045.4	0	263.16	56.419	27.154	1	-1
449	897.84	3849.4	1042.3	3921.6	0	174.15	34.606	74.411	1	-1
450	1517	3880.3	1609.9	3880.3	0	92.88	NaN	NaN	0	0
451	1517	3880.3	1475.8	3983.5	0	119.97	277.48	133.59	0	0
452	1609.9	3880.3	1826.6	4097	0	318.63	165.25	360.37	1	-1
453	1290	3901	1475.8	3983.5	0	220.59	52.825	25.867	1	-1
454	1290	3901	1321	4097	0	225.75	NaN	NaN	0	0
455	1042.3	3921.6	1083.6	4066.1	0	161.25	89.262	188.56	1	-1
456	2301.4	3942.2	2404.6	3962.9	0	119.97	NaN	NaN	0	0
457	2301.4	3942.2	2229.1	4076.4	0	170.28	44.73	8.3606	1	1
458	2404.6	3962.9	2404.6	4097	0	150.93	32.207	1.9394	1	1
459	1475.8	3983.5	1878.2	4324.1	0	590.82	46.33	42.736	1	1
460	454.08	4004.2	154.8	4066.1	0	334.11	173.47	334.91	1	1
461	454.08	4004.2	753.36	4262.2	0	412.8	193.93	514.48	1	-1
462	3065	4045.4	2879.3	4386	0	429.57	64.921	58.048	1	-1
463	3065	4045.4	3261.1	4004.2	1	221.88	35.163	12.924	1	1
464	154.8	4066.1	123.84	4241.5	0	197.37	93.225	216.4	1	1
465	154.8	4066.1	10.32	3942.2	1	207.69	158.35	326.09	1	1
466	1083.6	4066.1	1217.8	4148.6	0	168.99	70.46	26.422	1	-1
467	1083.6	4066.1	1052.6	4200.2	0	147.06	88.251	237.24	1	-1
468	2229.1	4076.4	2301.4	4148.6	0	108.36	39.428	8.1979	1	1
469	1321	4097	1217.8	4148.6	0	132.87	24.8	20.813	1	1
470	1321	4097	1455.1	4262.2	0	259.29	44.359	18.874	1	-1
471	1826.6	4097	1878.2	4324.1	0	248.97	177.14	640.11	1	-1
472	2404.6	4097	2301.4	4148.6	0	125.13	38.568	17.487	1	1
473	2404.6	4097	2559.4	4303.4	0	282.51	33.737	24.813	1	-1
474	1217.8	4148.6	1300.3	4231.2	0	122.55	40.396	38.527	1	-1
475	2301.4	4148.6	2280.7	4189.9	0	50.31	87.393	11.977	0	0
476	2280.7	4189.9	2301.4	4334.4	0	161.25	51.492	30.723	1	1
477	1052.6	4200.2	1104.2	4355	0	176.73	100.91	194.5	1	-1
478	412.8	4231.2	505.68	4231.2	0	101.91	NaN	NaN	0	0
479	412.8	4231.2	258	4303.4	0	207.69	NaN	NaN	0	0
480	412.8	4231.2	361.2	4355	0	145.77	39.624	27.818	1	1
481	505.68	4231.2	753.36	4262.2	0	330.24	366.34	171.12	0	0
482	505.68	4231.2	505.68	4220.9	1	10.32	NaN	NaN	0	0
483	1300.3	4231.2	1455.1	4262.2	0	184.47	32.573	10.405	1	-1
484	1300.3	4231.2	1382.9	4417	1	225.75	35.266	29.23	1	-1
485	123.84	4241.5	258	4303.4	0	159.96	103.09	84.097	1	-1
486	123.84	4241.5	154.8	4406.6	1	276.06	121.86	188.25	1	0
487	753.36	4262.2	1104.2	4355	0	415.38	167.65	503.35	1	-1
488	1455.1	4262.2	1548	4406.6	1	189.63	58.233	18.794	1	-1
489	258	4303.4	361.2	4355	0	125.13	78.869	84.864	1	-1
490	2559.4	4303.4	2817.4	4355	0	327.66	39.778	146	1	-1
491	2559.4	4303.4	2538.7	4396.3	1	101.91	43.287	71.763	1	1
492	1878.2	4324.1	2301.4	4334.4	0	487.62	37.436	54.851	1	1
493	2301.4	4334.4	2363.3	4386	1	83.85	76.197	55.604	1	1
494	361.2	4355	474.72	4396.3	1	130.29	76.237	66.219	0	0
495	1104.2	4355	1176.5	4406.6	1	94.17	NaN	NaN	0	0
496	2817.4	4355	2879.3	4386	0	74.82	131.65	443.67	1	-1
497	2879.3	4386	2879.3	4406.6	1	20.64	NaN	NaN	0	0
498	61.92	474.72	165.12	485.04	0	145.77	37.658	6.1796	1	-1
499	815.28	72.24	887.52	154.8	0	166.41	62.927	61.273	1	-1
500	113.52	1651.2	278.64	1929.8	0	394.74	32.791	14.161	1	-1
501	2095	1806	2053.7	2043.4	0	286.38	57.105	60.904	1	-1
502	2487.1	2445.8	2394.2	2662.6	0	261.87	56.96	27.46	1	-1
503	2229.1	4076.4	2280.7	4189.9	0	156.09	41.031	9.3626	1	1
504	1847.3	2291	1960.8	2476.8	0	273.48	38.608	19.471	1	-1
