# Supplementary material for: Quantification of Blood Flow and Topology in Developing Vascular Networks
Source: PLoS One. 2014 May 13;9(5):e96856. doi: 10.1371/journal.pone.0096856 (PMC4019654; doi:10.1371/journal.pone.0096856)
Supplement: File S1 — Data on vessel segment characteristics and network topology for every embryo for both measurement series T1 and T2. (ZIP) [file pone.0096856.s002.zip › VesselSegmentCharacteristics_embryo6_T1.csv]

n	x1	y1	x2	y2	endpoint	L	V_cl	D	quantified	flow_direction
1	691.44	92.88	629.52	113.52	0	70.95	104.92	59.638	1	1
2	691.44	92.88	2249.8	588.24	0	1838.3	90.503	20.3	1	-1
3	691.44	92.88	691.44	61.92	1	30.96	NaN	NaN	-1	NaN
4	629.52	113.52	629.52	319.92	0	232.2	87.715	41.936	1	1
5	629.52	113.52	516	20.64	1	163.83	NaN	NaN	0	0
6	2249.8	268.32	2322	309.6	0	89.01	NaN	NaN	0	0
7	2249.8	268.32	1857.6	20.64	1	509.55	50.783	5.5159	1	-1
8	2249.8	268.32	2229.1	206.4	1	70.95	127.56	3.6035	-1	NaN
9	2807	278.64	2322	309.6	0	549.54	51.763	41.486	1	1
10	2807	278.64	2652.2	51.6	1	309.6	60.225	10.135	1	-1
11	2807	278.64	3343.7	639.84	1	713.37	92.201	5.1295	0	0
12	2322	309.6	2414.9	536.64	0	265.74	NaN	NaN	0	0
13	629.52	319.92	815.28	495.36	0	264.45	136.4	19.282	1	-1
14	629.52	319.92	175.44	526.32	0	663.06	98.814	48.973	1	1
15	815.28	495.36	1083.6	598.56	0	319.92	113.38	107.42	1	-1
16	815.28	495.36	402.48	650.16	0	494.07	101.88	122.95	1	1
17	175.44	526.32	278.64	650.16	0	166.41	37.253	31.115	1	1
18	175.44	526.32	41.28	536.64	1	147.06	87.358	61.444	1	1
19	2414.9	536.64	2249.8	588.24	0	187.05	160.31	241.02	1	1
20	2414.9	536.64	2807	774	0	490.2	156.63	207.33	1	-1
21	2249.8	588.24	2033	774	0	305.73	127.97	264.58	1	1
22	1083.6	598.56	1073.3	681.12	0	86.43	249.44	39.197	0	0
23	1083.6	598.56	1517	722.4	0	518.58	109.63	100.97	1	-1
24	278.64	650.16	402.48	650.16	0	149.64	82.726	64.873	1	-1
25	278.64	650.16	278.64	774	0	140.61	86.6	145.72	1	1
26	402.48	650.16	371.52	763.68	0	126.42	71.912	160.27	1	1
27	1073.3	681.12	804.96	866.88	0	357.33	61.784	38.483	1	1
28	1073.3	681.12	1093.9	691.44	1	24.51	79.049	28.98	-1	NaN
29	1517	722.4	1806	877.2	0	353.46	146.76	78.807	1	-1
30	1517	722.4	949.44	970.08	0	701.76	73.683	37.596	1	1
31	371.52	763.68	278.64	774	0	105.78	126.8	144.08	1	1
32	371.52	763.68	804.96	866.88	0	485.04	86.344	87.486	1	-1
33	278.64	774	144.48	856.56	0	168.99	121.58	168.09	1	1
34	2033	774	1806	877.2	0	269.61	152.37	225.38	1	1
35	2033	774	2033	691.44	1	82.56	193.86	105.01	-1	NaN
36	2807	774	2755.4	856.56	0	104.49	NaN	NaN	0	0
37	2807	774	3085.7	866.88	0	317.34	162.26	258.38	1	-1
38	3292.1	825.6	3116.6	866.88	0	192.21	162.89	349.13	1	1
39	3292.1	825.6	3333.4	774	1	68.37	157.99	378.69	1	-1
40	3292.1	825.6	3302.4	856.56	1	34.83	163.41	378.31	-1	NaN
41	144.48	856.56	103.2	918.48	0	78.69	143.94	118.89	0	0
42	144.48	856.56	92.88	804.96	1	73.53	155.09	130.08	-1	NaN
43	2755.4	856.56	2745.1	866.88	0	14.19	NaN	NaN	0	0
44	2755.4	856.56	2807	897.84	1	68.37	NaN	NaN	-1	NaN
45	804.96	866.88	866.88	908.16	0	78.69	63.863	48.415	1	-1
46	2745.1	866.88	2745.1	908.16	0	41.28	138.58	117.53	0	0
47	2745.1	866.88	2177.5	1052.6	0	673.38	98.856	234.88	1	1
48	3085.7	866.88	3116.6	866.88	0	30.96	293.46	102.58	0	0
49	3085.7	866.88	3075.4	959.76	0	96.75	148.68	148.34	0	0
50	3116.6	866.88	3157.9	928.8	1	78.69	301.61	99.174	-1	NaN
51	1806	877.2	1682.2	1032	0	206.4	118.17	241.23	1	1
52	866.88	908.16	908.16	939.12	0	54.18	85.999	64.476	1	-1
53	866.88	908.16	866.88	877.2	1	30.96	80.453	56.101	-1	NaN
54	2745.1	908.16	2383.9	1197.1	0	517.29	40.718	76.611	1	1
55	2745.1	908.16	2765.8	928.8	1	29.67	151.07	132.38	-1	NaN
56	103.2	918.48	72.24	970.08	0	64.5	NaN	NaN	0	0
57	103.2	918.48	175.44	1052.6	0	163.83	57.057	55.348	1	1
58	908.16	939.12	949.44	970.08	0	54.18	80.895	45.062	1	-1
59	908.16	939.12	887.52	980.4	1	50.31	78.729	59.387	-1	NaN
60	3075.4	959.76	2920.6	1145.5	0	255.42	103.99	260.84	1	1
61	3075.4	959.76	3147.6	1145.5	0	282.51	59.262	248.02	1	1
62	72.24	970.08	51.6	1135.2	0	190.92	NaN	NaN	0	0
63	72.24	970.08	103.2	1001	1	43.86	115.38	97.106	-1	NaN
64	949.44	970.08	846.24	1052.6	0	163.83	38.384	26.581	1	1
65	1682.2	1032	1455.1	1114.6	0	261.87	108.36	269.12	1	1
66	1682.2	1032	1579	1424.2	0	599.85	68.372	145.75	1	1
67	175.44	1052.6	123.84	1114.6	0	83.85	60.992	26.867	1	1
68	175.44	1052.6	206.4	1052.6	1	30.96	NaN	NaN	-1	NaN
69	846.24	1052.6	567.6	1186.8	0	363.78	43.682	48.741	1	1
70	846.24	1052.6	846.24	1042.3	1	10.32	NaN	NaN	0	0
71	2177.5	1052.6	2353	1186.8	0	242.52	54.077	112.14	1	1
72	2177.5	1052.6	2022.7	1217.8	0	268.32	75.021	310.37	1	1
73	123.84	1114.6	51.6	1135.2	0	81.27	112.56	38.289	1	1
74	123.84	1114.6	423.12	1176.5	0	341.85	94.211	30.158	1	-1
75	1455.1	1114.6	1465.4	1197.1	0	86.43	362.02	127.24	0	0
76	1455.1	1114.6	1135.2	1217.8	0	394.74	100.69	256.16	1	1
77	51.6	1135.2	92.88	1486.1	0	402.48	95.62	140.84	1	1
78	2920.6	1145.5	3147.6	1145.5	0	252.84	70.531	246.65	1	1
79	2920.6	1145.5	2889.6	1176.5	0	43.86	119.55	165.69	1	1
80	3147.6	1145.5	3271.4	1279.7	0	190.92	67.363	371.84	1	1
81	485.04	1166.2	423.12	1176.5	0	74.82	109.85	43.042	1	1
82	485.04	1166.2	567.6	1186.8	0	91.59	150.36	66.741	1	-1
83	485.04	1166.2	485.04	1124.9	1	41.28	165.36	49.307	-1	NaN
84	423.12	1176.5	278.64	1424.2	0	307.02	78.249	63.751	1	1
85	2889.6	1176.5	2507.8	1259	0	433.44	80.864	290.36	1	1
86	2889.6	1176.5	2848.3	1486.1	0	415.38	67.582	323.8	1	1
87	567.6	1186.8	712.08	1290	0	187.05	65.897	63.218	1	-1
88	2353	1186.8	2383.9	1197.1	0	34.83	348.25	126.02	0	0
89	2353	1186.8	2167.2	1269.4	0	225.75	74.863	157.66	1	1
90	1465.4	1197.1	1290	1310.6	0	228.33	42.798	59.89	1	1
91	1465.4	1197.1	1496.4	1351.9	0	184.47	62.098	113.12	1	1
92	2383.9	1197.1	2507.8	1259	0	149.64	47.864	127.19	0	0
93	1135.2	1217.8	1145.5	1259	0	45.15	202.39	134.53	0	0
94	1135.2	1217.8	856.56	1290	0	308.31	104.09	204.01	1	1
95	2022.7	1217.8	2167.2	1269.4	0	166.41	46.194	170.4	1	1
96	2022.7	1217.8	1971.1	1290	0	94.17	88.243	154.56	1	1
97	1145.5	1259	1290	1310.6	0	174.15	NaN	NaN	0	0
98	1145.5	1259	1052.6	1424.2	0	203.82	88.958	137.75	1	1
99	2507.8	1259	2559.4	1434.5	0	197.37	99.436	196.88	1	1
100	2167.2	1269.4	2125.9	1351.9	0	99.33	82.899	171.43	1	1
101	3271.4	1279.7	3199.2	1651.2	0	459.24	71.623	281.58	1	1
102	3271.4	1279.7	3343.7	1259	1	81.27	39.311	95.763	1	-1
103	712.08	1290	846.24	1310.6	0	143.19	96.554	85.009	1	-1
104	712.08	1290	598.56	1362.2	0	143.19	55.717	72.986	1	1
105	856.56	1290	846.24	1310.6	0	24.51	127.76	177.9	1	1
106	856.56	1290	856.56	1228.1	1	61.92	104.35	172.47	-1	NaN
107	1971.1	1290	2125.9	1351.9	0	201.24	45.575	93.297	1	1
108	1971.1	1290	1816.3	1444.8	0	242.52	84.382	218.75	1	1
109	846.24	1310.6	887.52	1455.1	0	170.28	72.183	189.17	1	1
110	1290	1310.6	1434.5	1413.8	0	201.24	43.166	87.512	1	1
111	1496.4	1351.9	1434.5	1413.8	0	94.17	50.571	96.698	0	0
112	1496.4	1351.9	1579	1424.2	0	118.68	33.937	105.59	1	1
113	2125.9	1351.9	2146.6	1382.9	0	39.99	115.91	137.9	1	1
114	598.56	1362.2	588.24	1434.5	0	76.11	84.929	89.311	1	1
115	598.56	1362.2	443.76	1310.6	1	176.73	NaN	NaN	0	0
116	2146.6	1382.9	2156.9	1506.7	0	136.74	95.96	130.45	1	1
117	2146.6	1382.9	2105.3	1413.8	1	54.18	89.245	149.97	-1	NaN
118	1434.5	1413.8	1548	1486.1	0	143.19	64.426	163.01	1	1
119	278.64	1424.2	92.88	1486.1	0	220.59	100.6	63.864	1	1
120	278.64	1424.2	505.68	1517	0	288.96	64.965	68.62	1	-1
121	1052.6	1424.2	887.52	1455.1	0	187.05	61.736	101.86	1	1
122	1052.6	1424.2	990.72	1599.6	0	218.01	72.805	117.31	1	1
123	1579	1424.2	1548	1486.1	0	74.82	78.888	202.33	1	1
124	588.24	1434.5	505.68	1517	0	122.55	90.381	104.27	1	1
125	588.24	1434.5	650.16	1620.2	0	228.33	43.962	54.373	1	1
126	2559.4	1434.5	2848.3	1486.1	0	318.63	39.994	95.747	1	1
127	2559.4	1434.5	2538.7	1506.7	0	81.27	84.652	211.31	1	1
128	1816.3	1444.8	1589.3	1537.7	0	265.74	45.609	41.521	1	1
129	1816.3	1444.8	1909.2	1537.7	0	138.03	74.271	330.67	1	1
130	887.52	1455.1	846.24	1620.2	0	181.89	107.09	159.28	1	1
131	92.88	1486.1	237.36	1898.9	0	568.89	90.505	72.506	1	1
132	1548	1486.1	1589.3	1537.7	0	68.37	73.047	203.24	1	1
133	2848.3	1486.1	2796.7	1558.3	0	94.17	69.8	129.71	1	1
134	2156.9	1506.7	1909.2	1537.7	0	260.58	55.34	20.682	1	-1
135	2156.9	1506.7	2198.2	1548	0	58.05	98.484	193.09	1	1
136	2538.7	1506.7	2559.4	1537.7	0	39.99	63.23	250.69	1	1
137	2538.7	1506.7	2456.2	1548	0	99.33	52.689	52.296	1	1
138	505.68	1517	577.92	1671.8	0	184.47	57.813	121.68	1	1
139	1589.3	1537.7	1589.3	1630.6	0	101.91	116.55	144.51	1	1
140	1909.2	1537.7	1806	1671.8	0	194.79	94.976	197.96	1	1
141	2559.4	1537.7	2796.7	1558.3	0	246.39	31.909	17.594	1	1
142	2559.4	1537.7	2518.1	1609.9	0	89.01	69.173	231.88	1	1
143	2198.2	1548	2218.8	1579	0	39.99	110.23	157.78	1	1
144	2198.2	1548	2239.4	1517	1	54.18	86.988	167.76	-1	NaN
145	2456.2	1548	2218.8	1579	0	267.03	NaN	NaN	0	0
146	2456.2	1548	2518.1	1609.9	0	94.17	174.08	137.68	0	0
147	2796.7	1558.3	2972.2	1744.1	0	270.9	71.085	331.93	1	1
148	2218.8	1579	2280.7	1733.8	0	180.6	85.178	213.88	1	1
149	990.72	1599.6	846.24	1620.2	0	161.25	56.225	116.11	1	1
150	990.72	1599.6	1186.8	1651.2	0	218.01	73.091	104.28	1	1
151	2518.1	1609.9	2518.1	1651.2	0	41.28	94.21	205.06	1	1
152	650.16	1620.2	804.96	1661.5	0	171.57	81.711	103.13	1	-1
153	650.16	1620.2	577.92	1671.8	0	94.17	63.259	99.204	1	1
154	846.24	1620.2	804.96	1661.5	0	58.05	120.97	137.97	1	1
155	1589.3	1630.6	1506.7	1692.5	0	108.36	94.95	153.52	1	1
156	1589.3	1630.6	1744.1	1744.1	0	201.24	66.727	97.44	1	1
157	1186.8	1651.2	1197.1	1661.5	0	14.19	NaN	NaN	0	0
158	1186.8	1651.2	1186.8	1579	1	81.27	162.73	90.367	-1	NaN
159	2518.1	1651.2	2280.7	1733.8	0	272.19	50.87	95.239	1	1
160	2518.1	1651.2	2672.9	1878.2	0	296.7	86.076	219.53	1	1
161	3199.2	1651.2	3178.6	1692.5	0	50.31	89.86	232.82	1	1
162	3199.2	1651.2	3312.7	1568.6	1	153.51	53.079	110.44	1	-1
163	804.96	1661.5	804.96	1702.8	0	41.28	NaN	NaN	0	0
164	1197.1	1661.5	1331.3	1733.8	0	179.31	36.314	17.125	1	1
165	1197.1	1661.5	1176.5	1744.1	0	91.59	61.706	52.38	1	1
166	577.92	1671.8	577.92	1692.5	0	20.64	116.07	80.234	1	1
167	1806	1671.8	1744.1	1744.1	0	98.04	79.995	247.42	1	1
168	1806	1671.8	1775	1640.9	1	43.86	109.72	189.24	-1	NaN
169	577.92	1692.5	701.76	1785.4	0	162.54	35.36	18.391	1	1
170	577.92	1692.5	546.96	1909.2	0	283.8	99.549	93.418	1	1
171	1506.7	1692.5	1331.3	1733.8	0	210.27	96.451	94.702	1	1
172	1506.7	1692.5	1568.6	1826.6	0	159.96	68.839	99.332	1	1
173	3178.6	1692.5	2972.2	1744.1	0	228.33	50.703	48.487	1	1
174	3178.6	1692.5	3219.8	1857.6	0	190.92	59.395	300.43	1	1
175	804.96	1702.8	701.76	1785.4	0	138.03	71.598	118.44	1	1
176	804.96	1702.8	970.08	1837	0	220.59	79.544	164.87	1	1
177	1331.3	1733.8	1248.7	1816.3	0	117.39	107.4	99.203	1	1
178	2280.7	1733.8	2435.5	1960.8	0	312.18	87.584	216.47	1	1
179	1176.5	1744.1	1248.7	1816.3	0	101.91	63.823	43.356	1	1
180	1176.5	1744.1	970.08	1837	0	245.1	56.366	91.878	1	1
181	1744.1	1744.1	1733.8	1816.3	0	76.11	120.54	167.82	1	1
182	2972.2	1744.1	2951.5	1940.2	0	230.91	81.051	226.06	1	1
183	701.76	1785.4	701.76	1816.3	0	30.96	81.145	112.19	1	1
184	701.76	1816.3	546.96	1909.2	0	193.5	53.22	68.896	1	1
185	701.76	1816.3	856.56	1940.2	0	211.56	67.057	91.686	1	1
186	1248.7	1816.3	1248.7	1826.6	0	10.32	NaN	NaN	0	0
187	1733.8	1816.3	1568.6	1826.6	0	168.99	38.751	36.37	1	-1
188	1733.8	1816.3	1898.9	2033	0	291.54	91.594	258.32	1	1
189	1248.7	1826.6	1434.5	1940.2	0	232.2	43.29	44.971	1	1
190	1248.7	1826.6	908.16	2167.2	0	505.68	89.032	151.52	1	1
191	1568.6	1826.6	1537.7	1878.2	0	64.5	72.832	64.97	1	1
192	970.08	1837	856.56	1940.2	0	174.15	80.582	142.34	1	1
193	3219.8	1857.6	3137.3	1919.5	0	108.36	75.696	179.32	1	1
194	3219.8	1857.6	3271.4	1960.8	0	125.13	65.726	184.13	1	1
195	1537.7	1878.2	1434.5	1940.2	0	129	58.095	136	1	1
196	1537.7	1878.2	1548	1909.2	1	34.83	88.118	106.54	-1	NaN
197	2672.9	1878.2	2652.2	1940.2	0	70.95	162.25	101.87	0	0
198	2672.9	1878.2	2807	1960.8	0	168.99	87.686	170.31	1	1
199	237.36	1898.9	392.16	2074.3	0	258	91.938	72.28	1	1
200	237.36	1898.9	61.92	1981.4	1	210.27	42.274	13.854	1	1
201	546.96	1909.2	536.64	1960.8	0	55.47	133.8	82.998	1	1
202	3137.3	1919.5	3271.4	1960.8	0	174.15	49.881	42.609	1	1
203	3137.3	1919.5	3023.8	2022.7	0	162.54	80.351	143.27	1	1
204	856.56	1940.2	825.6	2022.7	0	95.46	115.46	116.82	1	1
205	1434.5	1940.2	1351.9	2084.6	0	179.31	74.658	78.478	1	1
206	2652.2	1940.2	2435.5	1960.8	0	233.49	33.786	46.791	1	1
207	2652.2	1940.2	2786.4	2053.7	0	193.5	42.976	108.71	1	1
208	2951.5	1940.2	2807	1960.8	0	161.25	55.671	40.719	1	-1
209	2951.5	1940.2	3023.8	2022.7	0	112.23	99.395	196.05	1	1
210	536.64	1960.8	825.6	2022.7	0	314.76	47.801	19.288	1	1
211	536.64	1960.8	412.8	2074.3	0	170.28	99.883	99.775	1	1
212	2435.5	1960.8	2476.8	2208.5	0	299.28	104.5	162.09	1	1
213	2807	1960.8	2786.4	2053.7	0	109.65	76.719	146.86	1	1
214	3271.4	1960.8	3281.8	1971.1	0	14.19	NaN	NaN	0	0
215	3281.8	1971.1	3333.4	1950.5	1	60.63	NaN	NaN	0	0
216	3281.8	1971.1	3312.7	1991.8	1	45.15	96.799	112.29	1	1
217	825.6	2022.7	804.96	2115.6	0	109.65	106.82	124.87	1	1
218	3023.8	2022.7	3116.6	2167.2	0	183.18	102.65	247.74	1	1
219	1898.9	2033	2053.7	2105.3	0	184.47	98.566	96.584	1	1
220	1898.9	2033	1723.4	2311.7	0	357.33	106.97	145.32	1	1
221	2786.4	2053.7	2765.8	2270.4	0	225.75	91.458	131.98	1	1
222	392.16	2074.3	412.8	2074.3	0	20.64	197.87	54.553	0	0
223	392.16	2074.3	299.28	2332.3	0	304.44	123.97	60.158	1	1
224	412.8	2074.3	485.04	2322	0	326.37	102.96	102.27	1	1
225	1351.9	2084.6	1093.9	2249.8	0	332.82	47.129	47.902	1	1
226	1351.9	2084.6	1496.4	2363.3	0	350.88	71.561	41.148	1	1
227	2053.7	2105.3	2084.6	2198.2	0	105.78	66.158	99.851	1	1
228	2053.7	2105.3	2064	2064	1	45.15	121.34	86.756	-1	NaN
229	804.96	2115.6	732.72	2146.6	0	85.14	230.04	110.94	0	0
230	804.96	2115.6	835.92	2177.5	0	74.82	149.34	133.28	0	0
231	732.72	2146.6	722.4	2260.1	0	135.45	136.06	113.03	1	1
232	732.72	2146.6	712.08	2115.6	1	39.99	95.137	119.24	-1	NaN
233	908.16	2167.2	835.92	2177.5	0	85.14	117.96	76.151	1	1
234	908.16	2167.2	1011.4	2249.8	0	138.03	70.643	116.7	1	1
235	3116.6	2167.2	3250.8	2208.5	0	150.93	54.326	50.411	1	1
236	3116.6	2167.2	3065	2270.4	0	125.13	149.72	127.04	1	1
237	835.92	2177.5	722.4	2260.1	0	153.51	75.99	159.88	1	1
238	2084.6	2198.2	2208.5	2311.7	0	176.73	75.784	68.526	1	1
239	2084.6	2198.2	2012.4	2394.2	0	286.38	64.096	95.43	1	1
240	2476.8	2208.5	2641.9	2311.7	0	214.14	76.43	153.41	1	1
241	2476.8	2208.5	2435.5	2383.9	0	192.21	73.664	168.03	1	1
242	3250.8	2208.5	3312.7	2404.6	0	256.71	47.765	42.96	1	1
243	3250.8	2208.5	3250.8	2198.2	1	10.32	NaN	NaN	0	0
244	61.92	2218.8	154.8	2404.6	0	238.65	71.127	70.977	1	1
245	61.92	2218.8	30.96	2084.6	1	147.06	109.89	64.06	1	-1
246	61.92	2218.8	20.64	2311.7	1	109.65	NaN	NaN	0	0
247	1011.4	2249.8	1093.9	2249.8	0	91.59	349.35	109.18	0	0
248	1011.4	2249.8	1042.3	2342.6	0	105.78	46.381	167.25	1	1
249	1093.9	2249.8	1104.2	2301.4	0	55.47	73.848	73.626	1	1
250	722.4	2260.1	722.4	2301.4	0	41.28	150.33	128.53	1	1
251	2765.8	2270.4	2641.9	2311.7	0	140.61	67.058	106.17	1	1
252	2765.8	2270.4	2889.6	2342.6	0	153.51	62.313	177.53	1	1
253	3065	2270.4	2889.6	2342.6	0	205.11	94.014	164.14	1	1
254	3065	2270.4	3137.3	2363.3	0	122.55	97.638	196.12	1	1
255	722.4	2301.4	980.4	2445.8	0	317.34	102.35	136.25	1	1
256	722.4	2301.4	691.44	2518.1	0	283.8	96.343	109.83	1	1
257	1104.2	2301.4	1042.3	2342.6	0	78.69	329.75	134.87	0	0
258	1104.2	2301.4	1372.6	2435.5	0	323.79	49.901	51.777	1	1
259	1723.4	2311.7	1671.8	2363.3	0	73.53	120.56	116.14	1	1
260	1723.4	2311.7	2002.1	2414.9	0	321.21	53.643	59.123	1	1
261	2208.5	2311.7	2012.4	2394.2	0	238.65	42.255	33.899	1	1
262	2208.5	2311.7	2425.2	2394.2	0	251.55	47.744	88.95	1	1
263	2641.9	2311.7	2580	2414.9	0	129	102.64	149.14	1	1
264	485.04	2322	423.12	2414.9	0	118.68	83.844	103.43	1	1
265	485.04	2322	536.64	2332.3	1	55.47	93.073	101.38	-1	NaN
266	299.28	2332.3	154.8	2404.6	0	174.15	71.219	82.941	1	1
267	299.28	2332.3	423.12	2414.9	0	158.67	70.249	55.169	1	1
268	1042.3	2342.6	990.72	2435.5	0	114.81	100.09	85.699	1	1
269	2889.6	2342.6	2910.2	2425.2	0	91.59	88.583	301.89	1	1
270	1496.4	2363.3	1671.8	2363.3	0	184.47	NaN	NaN	0	0
271	1496.4	2363.3	1372.6	2435.5	0	153.51	64.973	133.17	1	1
272	1671.8	2363.3	1878.2	2672.9	0	419.25	95.491	202.38	1	1
273	3137.3	2363.3	3312.7	2404.6	0	192.21	60.433	144.99	1	1
274	3137.3	2363.3	3085.7	2435.5	0	94.17	91.037	106.71	1	1
275	2435.5	2383.9	2425.2	2394.2	0	14.19	NaN	NaN	0	0
276	2435.5	2383.9	2580	2414.9	0	157.38	61.165	64.642	1	1
277	2012.4	2394.2	2002.1	2414.9	0	24.51	69.519	54.285	1	1
278	2425.2	2394.2	2363.3	2528.4	0	159.96	92.042	99.484	1	1
279	154.8	2404.6	51.6	2672.9	1	410.22	91.412	85.993	1	1
280	3312.7	2404.6	3147.6	2528.4	0	305.73	47.797	59.485	1	-1
281	423.12	2414.9	454.08	2528.4	0	126.42	102.31	108.92	1	1
282	2002.1	2414.9	1919.5	2693.5	0	330.24	73.989	76.188	1	1
283	2580	2414.9	2662.6	2672.9	0	300.57	70.698	216.16	1	1
284	2910.2	2425.2	2910.2	2456.2	0	30.96	110.98	232.37	1	1
285	2910.2	2425.2	2961.8	2383.9	1	68.37	167.96	180.38	-1	NaN
286	990.72	2435.5	980.4	2445.8	0	14.19	NaN	NaN	0	0
287	990.72	2435.5	1073.3	2497.4	0	108.36	103.38	109.86	1	1
288	1372.6	2435.5	1403.5	2724.5	0	353.46	78.91	86.929	1	1
289	3085.7	2435.5	2910.2	2456.2	0	192.21	64.517	70.999	1	1
290	3085.7	2435.5	3147.6	2528.4	0	118.68	74.373	94.798	1	1
291	980.4	2445.8	846.24	2569.7	0	210.27	77.154	48.697	1	1
292	2910.2	2456.2	2972.2	2641.9	0	237.36	94.376	251.27	1	1
293	1073.3	2497.4	1166.2	2641.9	0	215.43	83.994	82.749	1	1
294	1073.3	2497.4	1063	2559.4	1	65.79	103.34	117.08	-1	NaN
295	691.44	2518.1	846.24	2569.7	0	184.47	106.19	124.09	1	1
296	691.44	2518.1	557.28	2590.3	0	163.83	91.768	31.852	1	-1
297	454.08	2528.4	557.28	2590.3	0	129	101.87	70.12	1	1
298	454.08	2528.4	464.4	2693.5	0	194.79	59.616	44.188	1	1
299	2363.3	2528.4	2394.2	2600.6	0	85.14	90.146	65.536	1	1
300	3147.6	2528.4	3044.4	2683.2	0	210.27	66.321	141.31	1	1
301	846.24	2569.7	866.88	2631.6	0	70.95	121.68	130.22	1	1
302	557.28	2590.3	464.4	2693.5	0	148.35	92.215	45.326	1	1
303	2394.2	2600.6	2239.4	2662.6	0	187.05	81.792	54.175	1	1
304	2394.2	2600.6	2662.6	2672.9	0	314.76	49.549	68.31	1	1
305	866.88	2631.6	939.12	2672.9	0	89.01	118.72	136.2	1	1
306	866.88	2631.6	856.56	2662.6	1	34.83	200.54	76.906	0	0
307	1166.2	2641.9	939.12	2672.9	0	288.96	70.06	51.146	1	1
308	1166.2	2641.9	1176.5	2714.2	1	76.11	94.307	65.876	-1	NaN
309	2972.2	2641.9	3044.4	2683.2	0	98.04	87.15	220.08	1	1
310	2972.2	2641.9	2961.8	2734.8	0	105.78	58.527	137.93	1	1
311	2239.4	2662.6	2208.5	2714.2	0	64.5	75.907	77.809	1	1
312	939.12	2672.9	928.8	2724.5	1	55.47	NaN	NaN	-1	NaN
313	1878.2	2672.9	1919.5	2693.5	0	50.31	NaN	NaN	0	0
314	1878.2	2672.9	1775	2765.8	1	141.9	76.161	53.776	1	1
315	2662.6	2672.9	2796.7	2755.4	0	168.99	115.57	174.68	1	1
316	3044.4	2683.2	3054.7	2703.8	0	24.51	109.03	197.02	1	1
317	464.4	2693.5	598.56	2734.8	1	157.38	73.888	63.803	1	1
318	1919.5	2693.5	2208.5	2714.2	0	323.79	477.51	72.008	0	0
319	3054.7	2703.8	2961.8	2734.8	0	114.81	NaN	NaN	0	0
320	3054.7	2703.8	3065	2714.2	1	14.19	NaN	NaN	0	0
321	2208.5	2714.2	2260.1	2765.8	1	78.69	NaN	NaN	0	0
322	1403.5	2724.5	1351.9	2765.8	1	68.37	68.302	101.39	1	1
323	1403.5	2724.5	1609.9	2765.8	1	223.17	55.437	48.009	1	1
324	2961.8	2734.8	2930.9	2765.8	1	43.86	NaN	NaN	0	0
325	2796.7	2755.4	2817.4	2734.8	1	29.67	NaN	NaN	-1	NaN
326	2796.7	2755.4	2817.4	2765.8	1	24.51	NaN	NaN	0	0
327	2363.3	2528.4	2239.4	2662.6	0	277.35	52.257	17.896	1	1
