# Supplementary material for: Quantification of Blood Flow and Topology in Developing Vascular Networks
Source: PLoS One. 2014 May 13;9(5):e96856. doi: 10.1371/journal.pone.0096856 (PMC4019654; doi:10.1371/journal.pone.0096856)
Supplement: File S1 — Data on vessel segment characteristics and network topology for every embryo for both measurement series T1 and T2. (ZIP) [file pone.0096856.s002.zip › VesselSegmentCharacteristics_embryo6_T2.csv]

n	x1	y1	x2	y2	endpoint	L	V_cl	D	quantified	flow_direction
1	1042.3	82.56	1166.2	82.56	0	140.61	80.696	230.31	1	-1
2	1042.3	82.56	1042.3	340.56	0	283.8	65.5	48.626	1	1
3	1042.3	82.56	980.4	51.6	1	74.82	NaN	NaN	0	0
4	1166.2	82.56	2445.8	670.8	0	1609.9	107.37	228.27	1	-1
5	1166.2	82.56	1176.5	61.92	1	24.51	NaN	NaN	-1	NaN
6	3157.9	134.16	3364.3	175.44	0	241.23	69.421	15.804	1	-1
7	3157.9	134.16	2910.2	216.72	0	282.51	63.696	16.731	1	1
8	3157.9	134.16	3157.9	92.88	1	41.28	175.04	12.543	0	0
9	371.52	175.44	495.36	278.64	0	166.41	74.408	125.54	1	-1
10	371.52	175.44	154.8	330.24	0	304.44	79.604	157.39	1	1
11	3364.3	175.44	3385	144.48	1	39.99	114.95	9.9608	-1	NaN
12	3364.3	175.44	3364.3	196.08	1	20.64	107.77	10.643	1	-1
13	2910.2	216.72	2899.9	268.32	0	55.47	NaN	NaN	0	0
14	2910.2	216.72	2734.8	82.56	1	269.61	91.705	5.6148	0	0
15	2600.6	258	2899.9	268.32	0	337.98	64.642	20.118	1	-1
16	2600.6	258	2497.4	340.56	0	138.03	NaN	NaN	0	0
17	2600.6	258	2528.4	92.88	1	194.79	55.696	9.9285	1	1
18	2899.9	268.32	3127	433.44	0	295.41	54.799	19.233	1	-1
19	495.36	278.64	474.72	309.6	0	39.99	NaN	NaN	0	0
20	495.36	278.64	681.12	361.2	0	228.33	74.521	114.55	1	-1
21	825.6	299.28	1042.3	340.56	0	251.55	135.47	238.97	1	-1
22	825.6	299.28	681.12	361.2	0	170.28	139.43	242.9	1	1
23	474.72	309.6	247.68	402.48	0	265.74	66.84	91.258	1	1
24	474.72	309.6	650.16	402.48	0	232.2	70.596	86.886	1	-1
25	154.8	330.24	247.68	402.48	0	122.55	83.66	66.945	1	-1
26	154.8	330.24	30.96	505.68	1	277.35	136.4	132.97	1	1
27	1042.3	340.56	1197.1	546.96	0	282.51	137.53	210.63	1	-1
28	2497.4	340.56	2621.3	495.36	0	206.4	94.81	88.013	1	-1
29	2497.4	340.56	2084.6	10.32	1	567.6	84.893	97.764	1	1
30	681.12	361.2	650.16	402.48	0	54.18	117.44	258.77	1	1
31	247.68	402.48	371.52	567.6	0	221.88	52.369	53.08	1	-1
32	650.16	402.48	598.56	577.92	0	197.37	108.96	341.38	1	1
33	3127	433.44	3385	402.48	1	334.11	58.668	7.6127	1	-1
34	3127	433.44	3374.6	670.8	1	363.78	53.759	9.3037	1	1
35	2621.3	495.36	2621.3	598.56	0	103.2	NaN	NaN	0	0
36	2621.3	495.36	2662.6	464.4	1	54.18	91.662	60.61	-1	NaN
37	1197.1	546.96	1475.8	619.2	0	317.34	129.55	499.19	1	-1
38	1197.1	546.96	877.2	691.44	0	388.29	137.49	498.42	1	1
39	371.52	567.6	598.56	577.92	0	256.71	139.85	270.7	1	-1
40	371.52	567.6	227.04	691.44	0	201.24	67.374	272.89	1	1
41	598.56	577.92	722.4	701.76	0	187.05	75.678	150.84	1	-1
42	2621.3	598.56	2445.8	670.8	0	205.11	205.2	870.82	1	1
43	2621.3	598.56	2920.6	825.6	0	399.9	201.1	845.35	1	-1
44	1475.8	619.2	1816.3	774	0	405.06	143.19	474.12	1	-1
45	1475.8	619.2	1207.4	939.12	0	461.82	62.377	76.571	1	1
46	2445.8	670.8	2311.7	825.6	0	210.27	183.77	962.48	1	1
47	227.04	691.44	113.52	794.64	0	162.54	126.56	277.17	1	1
48	227.04	691.44	216.72	650.16	1	45.15	130.81	181.01	-1	NaN
49	877.2	691.44	722.4	701.76	0	184.47	123.89	377.27	1	1
50	877.2	691.44	794.64	866.88	0	210.27	88.064	394.68	1	1
51	722.4	701.76	681.12	897.84	0	221.88	122.13	417.96	1	1
52	1816.3	774	2095	959.76	0	356.04	151.24	478.5	1	-1
53	1816.3	774	1351.9	1032	0	589.53	92.148	173.22	1	1
54	113.52	794.64	165.12	1259	0	545.67	80.253	82.233	1	1
55	113.52	794.64	51.6	722.4	1	104.49	327.81	136.33	0	0
56	2311.7	825.6	2095	959.76	0	272.19	198.53	852.89	1	1
57	2311.7	825.6	2641.9	980.4	0	402.48	63.178	100.39	1	-1
58	2920.6	825.6	2786.4	939.12	0	180.6	169.57	87.891	1	1
59	2920.6	825.6	3127	939.12	0	252.84	206.96	1008.8	1	-1
60	794.64	866.88	681.12	897.84	0	135.45	293	284.57	0	0
61	794.64	866.88	1042.3	939.12	0	277.35	92.698	253.88	1	-1
62	681.12	897.84	567.6	1001	0	156.09	152.09	543.56	1	1
63	1042.3	939.12	1207.4	939.12	0	181.89	100.73	233.85	1	-1
64	1042.3	939.12	877.2	1093.9	0	259.29	61.953	85.434	1	1
65	1207.4	939.12	1351.9	1032	0	183.18	88.496	171.91	1	-1
66	2786.4	939.12	2662.6	990.72	0	145.77	152.09	406	1	1
67	3127	939.12	3003.1	1176.5	0	288.96	114.85	205.76	1	1
68	3127	939.12	3333.4	815.28	1	263.16	219.95	971.88	1	-1
69	2095	959.76	1971.1	1114.6	0	206.4	159.98	659.92	1	1
70	2641.9	980.4	2662.6	990.72	0	24.51	155.43	414.65	1	-1
71	2641.9	980.4	2414.9	1166.2	0	309.6	134.56	490.49	1	1
72	2662.6	990.72	2683.2	1083.6	0	101.91	176.4	380.41	1	1
73	567.6	1001	577.92	1083.6	0	86.43	109.4	406.07	1	1
74	567.6	1001	165.12	1259	0	598.56	121.15	393.65	1	1
75	1351.9	1032	1176.5	1155.8	0	272.19	39.754	80.18	1	1
76	577.92	1083.6	670.8	1135.2	0	114.81	215.18	234.02	0	0
77	577.92	1083.6	536.64	1238.4	0	171.57	106.1	477.74	1	1
78	2683.2	1083.6	2693.5	1217.8	0	147.06	39.517	7.9068	1	1
79	877.2	1093.9	670.8	1135.2	0	232.2	52.472	36.024	1	1
80	877.2	1093.9	856.56	1269.4	0	192.21	55.104	58.271	1	1
81	1971.1	1114.6	1775	1217.8	0	238.65	156.18	758.05	1	1
82	1971.1	1114.6	2012.4	1486.1	0	448.92	69.952	129.96	1	1
83	670.8	1135.2	650.16	1217.8	0	91.59	245.95	205.56	0	0
84	1176.5	1155.8	970.08	1300.3	0	292.83	34.444	95.698	1	1
85	1176.5	1155.8	1186.8	1197.1	1	45.15	NaN	NaN	-1	NaN
86	2414.9	1166.2	2569.7	1321	0	237.36	36.077	16.845	1	1
87	2414.9	1166.2	2270.4	1362.2	0	261.87	129.38	523.45	1	1
88	3003.1	1176.5	2693.5	1217.8	0	344.43	49.309	9.7496	1	1
89	3003.1	1176.5	2951.5	1269.4	0	114.81	115.35	239.59	1	1
90	650.16	1217.8	536.64	1238.4	0	122.55	119.45	348.6	1	1
91	650.16	1217.8	835.92	1290	0	215.43	106.82	382.89	1	-1
92	1775	1217.8	1785.4	1300.3	0	86.43	209.86	591.08	1	1
93	1775	1217.8	1527.4	1321	0	313.47	158.33	697.89	1	1
94	2693.5	1217.8	2569.7	1321	0	179.31	58.408	9.6618	1	1
95	536.64	1238.4	485.04	1444.8	0	228.33	134.8	587.83	1	1
96	165.12	1259	185.76	1537.7	0	321.21	111.04	315.82	1	1
97	856.56	1269.4	835.92	1290	0	29.67	NaN	NaN	0	0
98	856.56	1269.4	970.08	1300.3	0	135.45	126.99	372.82	1	-1
99	2951.5	1269.4	2672.9	1413.8	0	337.98	104.06	262.38	1	1
100	2951.5	1269.4	2992.8	1568.6	0	350.88	81.599	117.79	1	1
101	835.92	1290	825.6	1434.5	0	157.38	108.31	130.59	1	1
102	970.08	1300.3	1104.2	1444.8	0	206.4	118.42	367.6	1	-1
103	1785.4	1300.3	1630.6	1455.1	0	237.36	64.311	79.065	1	1
104	1785.4	1300.3	1795.7	1568.6	0	307.02	58.603	102.58	1	1
105	1465.4	1321	1527.4	1321	0	61.92	NaN	NaN	0	0
106	1465.4	1321	1269.4	1413.8	0	234.78	147.72	675.31	1	1
107	1465.4	1321	1465.4	1238.4	1	82.56	NaN	NaN	-1	NaN
108	1527.4	1321	1537.7	1475.8	0	167.7	NaN	NaN	0	0
109	2569.7	1321	2569.7	1331.3	0	10.32	NaN	NaN	0	0
110	2569.7	1331.3	2672.9	1413.8	0	138.03	NaN	NaN	0	0
111	2569.7	1331.3	2383.9	1424.2	0	224.46	75.001	89.137	1	1
112	2270.4	1362.2	2383.9	1424.2	0	139.32	258.98	177.32	0	0
113	2270.4	1362.2	2218.8	1444.8	0	104.49	144.86	500.86	1	1
114	3354	1372.6	3281.8	1393.2	0	81.27	77.046	122.56	1	1
115	3354	1372.6	3385	1321	1	64.5	NaN	NaN	0	0
116	3354	1372.6	3354	1382.9	1	10.32	NaN	NaN	0	0
117	3281.8	1393.2	3240.5	1486.1	0	109.65	77.948	132.13	1	1
118	3281.8	1393.2	3188.9	1207.4	1	230.91	44.482	35.142	1	-1
119	1269.4	1413.8	1269.4	1424.2	0	10.32	NaN	NaN	0	0
120	1269.4	1413.8	1248.7	1331.3	1	91.59	226.8	293.29	-1	NaN
121	2672.9	1413.8	2672.9	1568.6	0	180.6	89.645	339.24	1	1
122	1269.4	1424.2	1104.2	1444.8	0	199.95	139.16	625.32	1	1
123	1269.4	1424.2	1269.4	1506.7	0	82.56	NaN	NaN	0	0
124	2383.9	1424.2	2342.6	1537.7	0	130.29	76.331	189.8	1	1
125	825.6	1434.5	804.96	1496.4	0	70.95	68.41	245.03	0	0
126	825.6	1434.5	846.24	1455.1	1	29.67	78.682	197.35	-1	NaN
127	485.04	1444.8	464.4	1517	0	81.27	137.98	494.99	1	1
128	485.04	1444.8	763.68	1537.7	0	317.34	50.452	45.683	1	-1
129	1104.2	1444.8	1001	1558.3	0	156.09	110.81	624.89	1	1
130	2218.8	1444.8	2342.6	1537.7	0	180.6	51.089	87.25	1	1
131	2218.8	1444.8	2084.6	1548	0	176.73	112.53	564.18	1	1
132	1630.6	1455.1	1537.7	1475.8	0	101.91	633.62	228.74	0	0
133	1630.6	1455.1	1702.8	1548	0	129	56.18	79.144	1	1
134	1537.7	1475.8	1434.5	1579	0	145.77	84.622	424.39	1	1
135	2012.4	1486.1	2074.3	1548	0	94.17	380.11	243.93	0	0
136	2012.4	1486.1	1837	1609.9	0	227.04	74.075	132.7	1	1
137	3240.5	1486.1	3209.5	1682.2	0	225.75	130.3	114.33	1	1
138	3240.5	1486.1	3116.6	1486.1	1	140.61	36.129	54.964	1	-1
139	804.96	1496.4	763.68	1537.7	0	58.05	67.021	233.51	1	1
140	804.96	1496.4	1001	1558.3	0	221.88	49.064	130.93	1	-1
141	1269.4	1506.7	1279.7	1630.6	0	136.74	81.455	452.96	1	1
142	1269.4	1506.7	1217.8	1517	1	55.47	116.48	262.26	-1	NaN
143	464.4	1517	185.76	1537.7	0	313.47	77.223	264.04	1	1
144	464.4	1517	567.6	1723.4	0	248.97	98.917	590.82	1	1
145	185.76	1537.7	134.16	1671.8	0	156.09	128.86	358.71	1	1
146	763.68	1537.7	681.12	1682.2	0	179.31	65.966	211.61	1	1
147	2342.6	1537.7	2394.2	1671.8	0	156.09	81.7	225.35	1	1
148	1702.8	1548	1795.7	1568.6	0	101.91	NaN	NaN	0	0
149	1702.8	1548	1444.8	1671.8	0	321.21	64.31	57.284	1	1
150	2074.3	1548	2084.6	1548	0	10.32	NaN	NaN	0	0
151	2074.3	1548	1991.8	1620.2	0	112.23	NaN	NaN	0	0
152	2084.6	1548	2105.3	1589.3	0	50.31	162.96	361.14	1	1
153	1001	1558.3	887.52	1785.4	0	273.48	114.3	672.48	1	1
154	1795.7	1568.6	1837	1609.9	0	64.5	NaN	NaN	0	0
155	2672.9	1568.6	2703.8	1609.9	0	54.18	120.92	280.53	1	1
156	2672.9	1568.6	2621.3	1579	1	55.47	109.08	198.21	-1	NaN
157	2992.8	1568.6	2899.9	1682.2	0	158.67	71.936	140.87	1	1
158	2992.8	1568.6	2961.8	1558.3	1	34.83	87.35	136.11	-1	NaN
159	1434.5	1579	1279.7	1630.6	0	176.73	68.955	314.23	1	1
160	1434.5	1579	1444.8	1671.8	0	96.75	82.791	292.97	1	1
161	2105.3	1589.3	2167.2	1816.3	0	252.84	100.76	464.51	1	1
162	2105.3	1589.3	2136.2	1589.3	1	30.96	192.89	346.98	-1	NaN
163	1837	1609.9	1847.3	1682.2	0	76.11	83.313	173.4	1	1
164	2703.8	1609.9	2889.6	1661.5	0	221.88	64.574	229.82	1	1
165	2703.8	1609.9	2672.9	1671.8	0	74.82	94.64	219.95	1	1
166	1991.8	1620.2	1898.9	1723.4	0	141.9	74.181	589.53	1	1
167	1991.8	1620.2	1929.8	1609.9	1	74.82	112.59	231.7	-1	NaN
168	1279.7	1630.6	1207.4	1754.4	0	153.51	113.86	534.25	1	1
169	2889.6	1661.5	2899.9	1682.2	0	24.51	183.08	135.1	0	0
170	2889.6	1661.5	2827.7	1671.8	1	65.79	282.73	104.36	-1	NaN
171	134.16	1671.8	175.44	1723.4	0	68.37	162.26	343.5	1	1
172	134.16	1671.8	92.88	1754.4	0	99.33	97.486	487.55	1	1
173	1444.8	1671.8	1341.6	1826.6	0	197.37	74.466	396.19	1	1
174	2394.2	1671.8	2435.5	2033	0	403.77	69.344	229.92	1	1
175	2394.2	1671.8	2425.2	1692.5	1	39.99	76.621	109.41	-1	NaN
176	2672.9	1671.8	2672.9	1723.4	0	51.6	108.23	196.62	1	1
177	2672.9	1671.8	2590.3	1692.5	1	91.59	120.41	156.4	-1	NaN
178	681.12	1682.2	567.6	1723.4	0	130.29	97.153	435.89	1	1
179	681.12	1682.2	825.6	1795.7	0	190.92	48.652	435.07	1	-1
180	1847.3	1682.2	1898.9	1723.4	0	68.37	306.33	279.72	0	0
181	1847.3	1682.2	1764.7	1806	0	158.67	46.747	217.41	1	1
182	2899.9	1682.2	2879.3	1837	0	163.83	76.371	246.41	1	1
183	3209.5	1682.2	3199.2	1960.8	0	300.57	65.092	137.11	1	1
184	3209.5	1682.2	3137.3	1692.5	1	76.11	109.69	133.84	-1	NaN
185	175.44	1723.4	92.88	1754.4	0	95.46	157.95	249.84	0	0
186	175.44	1723.4	258	1785.4	0	108.36	34.954	163.58	0	0
187	567.6	1723.4	516	1795.7	0	94.17	126.17	698.68	1	1
188	1898.9	1723.4	1795.7	1929.8	0	255.42	102.99	406.35	1	1
189	2672.9	1723.4	2703.8	1847.3	0	145.77	61.229	167.96	1	1
190	92.88	1754.4	41.28	1837	1	104.49	105.81	506.86	1	1
191	1207.4	1754.4	1217.8	1878.2	0	127.71	86.625	686.84	1	1
192	1207.4	1754.4	1042.3	1888.6	0	256.71	41.941	148.46	1	1
193	258	1785.4	516	1795.7	0	270.9	39.875	78.92	1	-1
194	258	1785.4	196.08	2043.4	0	292.83	57.234	100.02	1	1
195	887.52	1785.4	825.6	1795.7	0	65.79	NaN	NaN	0	0
196	887.52	1785.4	897.84	1857.6	0	76.11	NaN	NaN	0	0
197	516	1795.7	505.68	1898.9	0	107.07	131.93	597.31	1	1
198	825.6	1795.7	815.28	1878.2	0	86.43	81.004	131.78	1	1
199	1764.7	1806	1548	1898.9	0	278.64	41.317	40.223	1	1
200	1764.7	1806	1775	1909.2	0	107.07	61.229	220.48	1	1
201	2167.2	1816.3	2383.9	2053.7	0	345.72	59.701	223.12	1	1
202	2167.2	1816.3	1960.8	2105.3	0	380.55	102.74	398.82	1	1
203	1341.6	1826.6	1217.8	1878.2	0	145.77	80.784	298.25	1	1
204	1341.6	1826.6	1548	1898.9	0	236.07	63.1	88.822	1	1
205	2879.3	1837	2703.8	1847.3	0	188.34	53.828	180.15	1	-1
206	2879.3	1837	3013.4	2084.6	0	303.15	84.666	267.32	1	1
207	2703.8	1847.3	2652.2	1940.2	0	119.97	63.097	182.6	1	1
208	897.84	1857.6	815.28	1878.2	0	91.59	278.05	298.89	0	0
209	897.84	1857.6	959.76	1940.2	0	108.36	128.79	461.41	1	1
210	815.28	1878.2	784.32	1919.5	0	54.18	71.868	215.92	1	1
211	1217.8	1878.2	1176.5	1929.8	0	68.37	130.6	495.93	1	1
212	1042.3	1888.6	1176.5	1929.8	0	150.93	NaN	NaN	0	0
213	1042.3	1888.6	959.76	1940.2	0	104.49	292.16	255.65	0	0
214	505.68	1898.9	784.32	1919.5	0	287.67	53.659	85.774	1	-1
215	505.68	1898.9	350.88	2053.7	0	224.46	145.08	497.24	1	1
216	1548	1898.9	1527.4	2002.1	0	119.97	85.135	116.73	1	1
217	1775	1909.2	1795.7	1929.8	0	29.67	205.66	276.23	0	0
218	1775	1909.2	1609.9	2074.3	0	239.94	101.49	432.52	1	1
219	784.32	1919.5	763.68	2053.7	0	143.19	95.219	259.39	1	1
220	1176.5	1929.8	1166.2	1991.8	0	65.79	102.45	482.04	1	1
221	1795.7	1929.8	1826.6	2136.2	0	219.3	63.47	119.51	1	1
222	959.76	1940.2	908.16	2064	0	145.77	109.84	446.64	1	1
223	2652.2	1940.2	2652.2	1991.8	0	51.6	88.492	292.6	1	1
224	3199.2	1960.8	3137.3	2064	0	129	40.317	237.39	1	1
225	3199.2	1960.8	3385	1640.9	1	402.48	38.678	240.13	1	-1
226	1166.2	1991.8	1321	2105.3	0	201.24	63.811	199.25	1	1
227	1166.2	1991.8	1063	2125.9	0	176.73	96.696	602.47	1	1
228	2652.2	1991.8	2590.3	2043.4	0	83.85	53.128	161.75	1	1
229	2652.2	1991.8	2745.1	2125.9	0	172.86	81.407	255.31	1	1
230	1527.4	2002.1	1609.9	2074.3	0	118.68	171.53	303.03	0	0
231	1527.4	2002.1	1321	2105.3	0	248.97	39.671	155.7	1	1
232	2435.5	2033	2383.9	2053.7	0	60.63	NaN	NaN	0	0
233	2435.5	2033	2497.4	2105.3	0	98.04	72.517	284.74	1	1
234	196.08	2043.4	350.88	2053.7	0	158.67	NaN	NaN	0	0
235	196.08	2043.4	165.12	2084.6	0	54.18	NaN	NaN	0	0
236	2590.3	2043.4	2497.4	2105.3	0	118.68	79.316	187.42	1	1
237	2590.3	2043.4	2580	2022.7	1	24.51	58.254	228.79	1	-1
238	350.88	2053.7	309.6	2156.9	0	119.97	127.85	551.56	1	1
239	763.68	2053.7	908.16	2064	0	148.35	424.1	354.4	0	0
240	763.68	2053.7	712.08	2198.2	0	174.15	93.987	220.23	1	1
241	2383.9	2053.7	2383.9	2146.6	0	92.88	69.708	267.56	1	1
242	908.16	2064	877.2	2156.9	0	114.81	97.026	433.37	1	1
243	3137.3	2064	3013.4	2084.6	0	140.61	92.756	191.85	1	1
244	3137.3	2064	3168.2	2136.2	0	85.14	37.424	94.182	1	1
245	1609.9	2074.3	1599.6	2136.2	0	65.79	123.85	345.73	1	1
246	165.12	2084.6	309.6	2156.9	0	174.15	74.792	191.13	1	-1
247	165.12	2084.6	10.32	2177.5	1	199.95	118.45	171.61	1	1
248	3013.4	2084.6	2972.2	2136.2	0	68.37	83.073	401.46	1	1
249	1321	2105.3	1300.3	2156.9	0	60.63	103.12	203.63	1	1
250	1960.8	2105.3	1826.6	2136.2	0	147.06	57.681	201.6	1	1
251	1960.8	2105.3	2012.4	2218.8	0	135.45	106.95	402.89	1	1
252	2497.4	2105.3	2466.5	2177.5	0	85.14	101.58	180.87	0	0
253	1063	2125.9	928.8	2229.1	0	176.73	97.569	468.14	1	1
254	1063	2125.9	1176.5	2270.4	0	197.37	86.429	284.53	1	1
255	2745.1	2125.9	2972.2	2136.2	0	248.97	84.715	143.58	1	1
256	2745.1	2125.9	2765.8	2301.4	0	192.21	71.948	233.67	1	1
257	1599.6	2136.2	1424.2	2249.8	0	221.88	86.427	358.2	1	1
258	1599.6	2136.2	1713.1	2260.1	0	176.73	64.145	221.9	1	1
259	1826.6	2136.2	1785.4	2177.5	0	64.5	76.405	195.37	0	0
260	2972.2	2136.2	3003.1	2270.4	0	147.06	89.726	468.92	1	1
261	3168.2	2136.2	3219.8	2249.8	0	135.45	60.442	156.36	1	1
262	3168.2	2136.2	3178.6	2136.2	1	10.32	NaN	NaN	0	0
263	2383.9	2146.6	2466.5	2177.5	0	95.46	92.261	197.96	1	1
264	2383.9	2146.6	2260.1	2507.8	0	478.59	50.042	53.226	1	1
265	309.6	2156.9	288.96	2280.7	0	132.87	136.36	416.64	1	1
266	877.2	2156.9	712.08	2198.2	0	181.89	42.983	111.33	1	1
267	877.2	2156.9	928.8	2229.1	0	94.17	NaN	NaN	0	0
268	1300.3	2156.9	1424.2	2249.8	0	162.54	38.945	63.108	1	-1
269	1300.3	2156.9	1176.5	2270.4	0	170.28	69.496	263.33	1	1
270	1785.4	2177.5	1713.1	2260.1	0	112.23	56.4	242.89	0	0
271	1785.4	2177.5	1754.4	2146.6	1	43.86	NaN	NaN	-1	NaN
272	2466.5	2177.5	2559.4	2363.3	0	224.46	86.454	454.8	1	1
273	712.08	2198.2	701.76	2208.5	0	14.19	NaN	NaN	0	0
274	701.76	2208.5	516	2363.3	0	268.32	86.42	94.936	1	1
275	701.76	2208.5	784.32	2435.5	0	261.87	86.076	210.48	1	1
276	2012.4	2218.8	1713.1	2322	0	350.88	63.254	29.406	1	1
277	2012.4	2218.8	2105.3	2425.2	0	252.84	101.68	409.2	1	1
278	928.8	2229.1	835.92	2414.9	0	224.46	124.76	540.27	1	1
279	1424.2	2249.8	1166.2	2528.4	0	428.28	95.019	394.37	1	1
280	3219.8	2249.8	3219.8	2373.6	0	132.87	50.053	246.04	1	1
281	3219.8	2249.8	3343.7	2187.8	1	149.64	60.78	200.77	1	-1
282	1713.1	2260.1	1713.1	2322	0	61.92	127.22	240.37	1	1
283	1176.5	2270.4	1145.5	2497.4	0	239.94	98.191	322.96	1	1
284	3003.1	2270.4	2951.5	2373.6	0	125.13	92.297	389.54	1	1
285	3003.1	2270.4	3219.8	2373.6	0	273.48	59.782	98.657	1	1
286	288.96	2280.7	454.08	2414.9	0	227.04	88.091	162.64	1	1
287	288.96	2280.7	154.8	2425.2	0	199.95	126.92	394.41	1	1
288	2765.8	2301.4	2734.8	2353	0	64.5	246.87	151.08	0	0
289	2765.8	2301.4	2858.6	2373.6	0	122.55	76.091	178.06	1	1
290	1713.1	2322	1640.9	2445.8	0	153.51	83.982	221.69	1	1
291	2734.8	2353	2559.4	2363.3	0	188.34	62.975	84.364	1	1
292	2734.8	2353	2817.4	2456.2	0	149.64	55.512	122.33	1	1
293	516	2363.3	454.08	2414.9	0	83.85	208.77	209.62	0	0
294	516	2363.3	536.64	2383.9	1	29.67	61.413	176.51	-1	NaN
295	2559.4	2363.3	2569.7	2693.5	0	376.68	105.2	337.82	1	1
296	2858.6	2373.6	2951.5	2373.6	0	101.91	263.3	309.14	0	0
297	2858.6	2373.6	2817.4	2456.2	0	99.33	42.759	47.035	1	1
298	2951.5	2373.6	3106.3	2631.6	0	322.5	85.279	490.39	1	1
299	3219.8	2373.6	3354	2611	0	322.5	65.772	398.25	1	1
300	454.08	2414.9	454.08	2425.2	0	10.32	NaN	NaN	0	0
301	835.92	2414.9	784.32	2435.5	0	60.63	542.56	256.69	0	0
302	835.92	2414.9	846.24	2745.1	0	385.71	92.421	255.73	1	1
303	154.8	2425.2	144.48	2528.4	0	116.1	102.59	276.55	1	1
304	154.8	2425.2	30.96	2435.5	1	150.93	101.85	279.75	1	1
305	454.08	2425.2	526.32	2518.1	0	122.55	71.874	307.35	1	1
306	454.08	2425.2	309.6	2621.3	0	261.87	52.071	93.996	1	1
307	2105.3	2425.2	2260.1	2507.8	0	189.63	42.201	191.47	1	1
308	2105.3	2425.2	2022.7	2641.9	0	251.55	95.241	453.49	1	1
309	784.32	2435.5	743.04	2476.8	0	58.05	141.1	436.66	1	1
310	1640.9	2445.8	1661.5	2487.1	0	50.31	NaN	NaN	0	0
311	1640.9	2445.8	1527.4	2518.1	0	184.47	56.128	164.99	1	1
312	2817.4	2456.2	2672.9	2817.4	0	474.72	43.727	131.28	1	1
313	743.04	2476.8	526.32	2518.1	0	242.52	94.249	339.59	1	1
314	743.04	2476.8	712.08	2600.6	0	136.74	97.836	500.1	1	1
315	1661.5	2487.1	1630.6	2518.1	0	43.86	290.97	132.78	0	0
316	1661.5	2487.1	1744.1	2600.6	0	153.51	71.439	179.64	1	1
317	1145.5	2497.4	1166.2	2528.4	0	39.99	106.37	353.85	1	1
318	2260.1	2507.8	2301.4	2672.9	0	181.89	79.265	190.59	1	1
319	526.32	2518.1	505.68	2590.3	0	81.27	111.8	392.13	1	1
320	1527.4	2518.1	1630.6	2518.1	0	112.23	62.798	202.82	1	-1
321	1527.4	2518.1	1424.2	2652.2	0	176.73	67.282	322.58	1	1
322	1630.6	2518.1	1723.4	2631.6	0	176.73	40.056	116.34	1	1
323	144.48	2528.4	309.6	2621.3	0	203.82	68.713	139.42	1	1
324	144.48	2528.4	196.08	2817.4	0	466.98	58.232	131.92	1	1
325	1166.2	2528.4	1104.2	2652.2	0	149.64	93.199	596	1	1
326	505.68	2590.3	567.6	2621.3	0	74.82	159.97	281.07	0	0
327	505.68	2590.3	412.8	2693.5	0	141.9	107.05	509.7	1	1
328	712.08	2600.6	567.6	2621.3	0	161.25	91.287	322.7	1	1
329	712.08	2600.6	732.72	2724.5	0	140.61	88.681	326.5	1	1
330	1744.1	2600.6	1723.4	2631.6	0	39.99	111.74	167.51	0	0
331	1744.1	2600.6	1981.4	2683.2	0	286.38	64.501	107.22	1	-1
332	3354	2611	3312.7	2765.8	0	180.6	74.989	362.7	1	1
333	3354	2611	3333.4	2600.6	1	24.51	NaN	NaN	-1	NaN
334	309.6	2621.3	412.8	2693.5	0	139.32	NaN	NaN	0	0
335	567.6	2621.3	588.24	2786.4	0	174.15	43.894	127.47	1	1
336	1723.4	2631.6	1744.1	2817.4	0	194.79	76.97	241.62	1	1
337	3106.3	2631.6	3034.1	2755.4	0	153.51	85.612	165.04	1	1
338	3106.3	2631.6	3312.7	2765.8	0	261.87	70.462	551.24	1	1
339	2022.7	2641.9	1981.4	2683.2	0	58.05	109.94	316.05	1	1
340	2022.7	2641.9	2136.2	2765.8	0	176.73	47.887	285.8	1	1
341	1104.2	2652.2	1073.3	2703.8	0	64.5	136.58	435.25	1	1
342	1424.2	2652.2	1434.5	2734.8	0	95.46	80.452	149.44	1	1
343	2301.4	2672.9	2177.5	2724.5	0	145.77	57.684	25.136	1	1
344	2301.4	2672.9	2363.3	2776.1	0	138.03	76.605	197.08	1	1
345	1981.4	2683.2	1940.2	2776.1	0	109.65	91.369	362.97	1	1
346	412.8	2693.5	350.88	2796.7	0	129	120.6	457.95	1	1
347	2569.7	2693.5	2569.7	2817.4	0	149.64	66.275	484.08	1	1
348	2569.7	2693.5	2672.9	2817.4	0	184.47	37.326	229.34	1	1
349	1073.3	2703.8	990.72	2796.7	0	127.71	88.199	634.65	1	1
350	1073.3	2703.8	1290	2879.3	0	288.96	78.921	269.98	1	1
351	732.72	2724.5	588.24	2786.4	0	170.28	73.914	171.78	1	1
352	732.72	2724.5	784.32	2796.7	0	94.17	81.973	272.73	1	1
353	2177.5	2724.5	2136.2	2765.8	0	58.05	126.96	160.4	0	0
354	2177.5	2724.5	2167.2	2714.2	1	14.19	NaN	NaN	0	0
355	1434.5	2734.8	1362.2	2776.1	0	89.01	103.09	171.4	1	1
356	1434.5	2734.8	1671.8	2879.3	0	303.15	60.151	38.129	1	1
357	846.24	2745.1	784.32	2796.7	0	83.85	98.379	188.49	1	1
358	846.24	2745.1	990.72	2796.7	0	166.41	44.779	100.19	1	1
359	3034.1	2755.4	2889.6	2858.6	0	193.5	44.461	62.598	1	1
360	3034.1	2755.4	3106.3	2899.9	0	174.15	41.337	287.92	1	1
361	2136.2	2765.8	2136.2	2817.4	0	51.6	81.237	182.96	1	1
362	3312.7	2765.8	3281.8	2869	0	116.1	75.384	820.22	1	1
363	1362.2	2776.1	1290	2879.3	0	132.87	58.637	218.6	1	1
364	1940.2	2776.1	1909.2	2817.4	0	54.18	116.17	342.29	1	1
365	1940.2	2776.1	2095	2879.3	0	197.37	63.909	104	1	1
366	2363.3	2776.1	2425.2	2838	0	87.72	58.334	186.2	1	1
367	2363.3	2776.1	2187.8	2899.9	0	245.1	49.01	54.858	1	1
368	588.24	2786.4	567.6	2817.4	0	39.99	79.882	203.78	1	1
369	350.88	2796.7	196.08	2817.4	0	163.83	145.78	345.02	0	0
370	350.88	2796.7	319.92	2910.2	0	126.42	112.08	437.15	1	1
371	784.32	2796.7	804.96	2951.5	0	163.83	86.329	459.26	1	1
372	990.72	2796.7	1021.7	2941.2	0	157.38	103.81	516.31	1	1
373	196.08	2817.4	185.76	2910.2	0	105.78	63.331	135.55	1	1
374	567.6	2817.4	629.52	3003.1	0	211.56	66.976	170.44	1	1
375	567.6	2817.4	474.72	3034.1	0	282.51	60.441	148.09	1	1
376	1744.1	2817.4	1909.2	2817.4	0	181.89	70.302	251.17	1	-1
377	1744.1	2817.4	1671.8	2879.3	0	98.04	68.16	458.27	1	1
378	1909.2	2817.4	1898.9	3013.4	0	199.95	88.81	366.51	1	1
379	2136.2	2817.4	2146.6	2838	0	24.51	50.863	154.17	1	1
380	2136.2	2817.4	2084.6	2807	1	55.47	55.306	201.58	-1	NaN
381	2569.7	2817.4	2549	2848.3	0	39.99	60.343	498.42	1	1
382	2569.7	2817.4	2641.9	2858.6	0	89.01	41.491	165.98	1	1
383	2672.9	2817.4	2641.9	2858.6	0	54.18	84.58	251.47	1	1
384	2146.6	2838	2095	2879.3	0	68.37	41.72	129.64	1	1
385	2146.6	2838	2187.8	2899.9	0	78.69	34.79	255.26	0	0
386	2425.2	2838	2487.1	2889.6	0	83.85	95.977	246.09	1	1
387	2425.2	2838	2414.9	2889.6	1	55.47	64.781	243.11	-1	NaN
388	2549	2848.3	2487.1	2889.6	0	78.69	39.139	109.74	1	1
389	2549	2848.3	2590.3	2910.2	0	78.69	56.667	391.03	1	1
390	2641.9	2858.6	2621.3	2899.9	0	50.31	107.11	246.52	0	0
391	2889.6	2858.6	2869	3034.1	0	192.21	62.445	169.77	1	1
392	2889.6	2858.6	2879.3	2858.6	1	10.32	NaN	NaN	0	0
393	3281.8	2869	3106.3	2899.9	0	188.34	32.107	102.3	1	-1
394	3281.8	2869	3323	3065	0	221.88	85.964	687.35	1	1
395	1290	2879.3	1300.3	2889.6	0	14.19	NaN	NaN	0	0
396	1671.8	2879.3	1661.5	3044.4	0	168.99	70.799	415.85	1	1
397	2095	2879.3	2156.9	2941.2	0	99.33	30.329	133.59	1	1
398	1300.3	2889.6	1434.5	3003.1	0	180.6	92.513	193.91	1	1
399	1300.3	2889.6	1176.5	3044.4	0	206.4	69.634	232.85	1	1
400	2487.1	2889.6	2507.8	2951.5	0	70.95	80.303	263.19	0	0
401	2187.8	2899.9	2156.9	2941.2	0	54.18	85.852	151.15	1	1
402	2621.3	2899.9	2590.3	2910.2	0	34.83	NaN	NaN	0	0
403	2621.3	2899.9	2683.2	2982.5	0	108.36	83.656	441.19	1	1
404	3106.3	2899.9	3127	3054.7	0	180.6	69.475	146.69	1	1
405	185.76	2910.2	319.92	2910.2	0	143.19	77.917	187.87	1	-1
406	185.76	2910.2	82.56	3127	1	268.32	104.05	236.37	1	1
407	319.92	2910.2	340.56	3034.1	0	132.87	111.72	463.43	1	1
408	2590.3	2910.2	2507.8	2951.5	0	99.33	76.053	110.8	1	1
409	1021.7	2941.2	1135.2	3023.8	0	148.35	108.99	496.48	1	1
410	1021.7	2941.2	897.84	3044.4	0	172.86	49.067	113.18	1	1
411	2156.9	2941.2	2177.5	3085.7	0	170.28	69.966	275.1	1	1
412	804.96	2951.5	774	2982.5	0	43.86	87.48	302.82	1	1
413	804.96	2951.5	897.84	3044.4	0	138.03	62.404	192.23	1	1
414	2507.8	2951.5	2466.5	3034.1	0	99.33	87.934	337.64	0	0
415	774	2982.5	629.52	3003.1	0	153.51	84.425	128.56	1	1
416	774	2982.5	815.28	3085.7	0	119.97	67.543	284.15	1	1
417	2683.2	2982.5	2869	3034.1	0	215.43	84.252	258.63	1	1
418	2683.2	2982.5	2714.2	3127	1	174.15	67.634	144.84	1	1
419	629.52	3003.1	567.6	3096	0	118.68	59.656	268.88	1	1
420	1434.5	3003.1	1465.4	3106.3	0	125.13	83.325	181.65	1	1
421	1434.5	3003.1	1465.4	2972.2	1	43.86	NaN	NaN	-1	NaN
422	1898.9	3013.4	1661.5	3044.4	0	267.03	84.592	397.26	1	1
423	1898.9	3013.4	2012.4	3147.6	1	199.95	69.409	229.28	1	1
424	1135.2	3023.8	1155.8	3023.8	0	20.64	112.28	457.25	1	1
425	1135.2	3023.8	1042.3	3127	1	171.57	32.538	294.11	1	1
426	1155.8	3023.8	1176.5	3044.4	0	29.67	NaN	NaN	0	0
427	1155.8	3023.8	1186.8	2951.5	1	85.14	125.45	361.39	-1	NaN
428	340.56	3034.1	474.72	3034.1	0	134.16	NaN	NaN	0	0
429	340.56	3034.1	206.4	3137.3	1	183.18	109.53	394.12	1	1
430	474.72	3034.1	567.6	3096	0	139.32	63.503	206.92	1	1
431	2456.2	3034.1	2466.5	3034.1	0	10.32	NaN	NaN	0	0
432	2456.2	3034.1	2435.5	3003.1	1	39.99	106.1	305.17	-1	NaN
433	2456.2	3034.1	2373.6	3137.3	1	170.28	63.253	84.11	1	1
434	2466.5	3034.1	2507.8	3096	0	78.69	80.206	277.1	0	0
435	2869	3034.1	2992.8	3147.6	1	183.18	67.428	572.2	1	1
436	897.84	3044.4	856.56	3085.7	0	58.05	75.682	234.87	1	1
437	1176.5	3044.4	1269.4	3147.6	1	153.51	131.26	384.28	1	1
438	1661.5	3044.4	1465.4	3106.3	0	245.1	111.12	433.9	1	1
439	3127	3054.7	3323	3065	0	199.95	45.329	84.072	1	1
440	3127	3054.7	3065	3137.3	1	126.42	76.894	214.08	1	1
441	3323	3065	3312.7	3116.6	1	64.5	84.514	663.36	1	1
442	815.28	3085.7	856.56	3085.7	0	50.31	226.51	300.48	1	-1
443	815.28	3085.7	743.04	3137.3	1	94.17	94.821	314.25	1	1
444	856.56	3085.7	887.52	3137.3	1	64.5	NaN	NaN	-1	NaN
445	2177.5	3085.7	2239.4	3106.3	0	70.95	NaN	NaN	0	0
446	2177.5	3085.7	2115.6	3137.3	1	83.85	89.553	215.5	0	0
447	567.6	3096	619.2	3137.3	1	68.37	NaN	NaN	0	0
448	2507.8	3096	2394.2	3147.6	1	135.45	NaN	NaN	0	0
449	2507.8	3096	2580	3147.6	1	94.17	NaN	NaN	0	0
450	1465.4	3106.3	1413.8	3147.6	1	68.37	NaN	NaN	0	0
451	2239.4	3106.3	2249.8	3096	1	14.19	NaN	NaN	0	0
452	2239.4	3106.3	2239.4	3137.3	1	30.96	NaN	NaN	0	0
453	371.52	175.44	825.6	299.28	0	663.06	70.945	78.2	1	-1
454	1145.5	2497.4	1104.2	2652.2	0	230.91	210.45	329.71	0	0
455	1424.2	2652.2	1362.2	2776.1	0	202.53	44.409	131.9	1	1
456	2786.4	939.12	2683.2	1083.6	0	238.65	204.17	336.24	1	1
457	2672.9	1723.4	2652.2	1940.2	0	272.19	63.499	238.78	1	1
