# Supplementary material for: Quantification of Blood Flow and Topology in Developing Vascular Networks
Source: PLoS One. 2014 May 13;9(5):e96856. doi: 10.1371/journal.pone.0096856 (PMC4019654; doi:10.1371/journal.pone.0096856)
Supplement: File S1 — Data on vessel segment characteristics and network topology for every embryo for both measurement series T1 and T2. (ZIP) [file pone.0096856.s002.zip › VesselSegmentCharacteristics_embryo7_T1.csv]

n	x1	y1	x2	y2	endpoint	L	V_cl	D	quantified	flow_direction
1	1940.2	454.08	1517	319.92	1	487.62	73.348	118.68	1	1
2	1940.2	454.08	2208.5	454.08	1	303.15	62.798	72.879	1	-1
3	1940.2	454.08	2208.5	691.44	1	379.26	56.035	40.443	1	-1
4	1321	546.96	1238.4	701.76	0	189.63	55.651	55.453	1	1
5	1321	546.96	1692.5	732.72	0	448.92	83.72	92.922	1	-1
6	1321	546.96	1166.2	381.84	1	229.62	107.97	66.566	1	1
7	1217.8	701.76	1238.4	701.76	0	29.67	152.39	120.97	1	-1
8	1217.8	701.76	1197.1	670.8	1	39.99	133.79	119.69	1	1
9	1217.8	701.76	1186.8	743.04	1	54.18	109.8	128.43	-1	NaN
10	1238.4	701.76	1599.6	856.56	0	433.44	99.858	142.36	1	-1
11	1692.5	732.72	1847.3	743.04	0	167.7	114.87	145.39	1	-1
12	1692.5	732.72	1599.6	856.56	0	162.54	120.23	133.21	1	1
13	1847.3	743.04	2022.7	846.24	0	224.46	107.1	149.18	1	-1
14	1847.3	743.04	1857.6	701.76	1	45.15	106.1	129.84	-1	NaN
15	2022.7	846.24	2064	856.56	0	45.15	193.3	152.58	1	-1
16	2022.7	846.24	2022.7	804.96	1	41.28	101.81	148.77	-1	NaN
17	1599.6	856.56	2208.5	1269.4	1	792.06	49.669	50.314	1	-1
18	2064	856.56	2136.2	877.2	0	89.01	93.51	176.1	1	-1
19	2064	856.56	2064	815.28	1	41.28	124.53	125.66	-1	NaN
20	2136.2	877.2	2187.8	908.16	0	64.5	85.281	245.67	1	-1
21	2136.2	877.2	2146.6	846.24	1	34.83	104.74	135.5	-1	NaN
22	2187.8	908.16	2208.5	877.2	1	39.99	NaN	NaN	-1	NaN
23	2187.8	908.16	2208.5	939.12	1	39.99	NaN	NaN	0	0
24	1269.4	1176.5	1692.5	1331.3	0	513.42	76.358	87.237	1	-1
25	1269.4	1176.5	1186.8	1052.6	1	158.67	54.586	94.237	1	1
26	1269.4	1176.5	1186.8	1238.4	1	108.36	54.56	17.189	1	1
27	1692.5	1331.3	1981.4	1548	0	397.32	66.964	76.198	1	-1
28	1692.5	1331.3	1176.5	1011.4	1	718.53	37.721	43.893	1	1
29	939.12	1372.6	1217.8	1527.4	0	343.14	63.78	67.936	1	-1
30	939.12	1372.6	784.32	1269.4	1	203.82	105.21	26.438	1	1
31	939.12	1372.6	588.24	1279.7	1	423.12	41.692	51.731	1	1
32	1217.8	1527.4	1599.6	1589.3	0	424.41	60.942	78.349	1	-1
33	1217.8	1527.4	2053.7	1795.7	0	1042.3	61.592	24.809	1	-1
34	1981.4	1548	1991.8	1558.3	0	14.19	NaN	NaN	0	0
35	1981.4	1548	1599.6	1589.3	0	416.67	63.369	83.081	1	1
36	1991.8	1558.3	2476.8	1775	0	598.56	81.332	133.8	1	-1
37	1991.8	1558.3	2053.7	1795.7	0	272.19	39.798	39.784	1	1
38	1599.6	1589.3	1609.9	1568.6	1	24.51	NaN	NaN	-1	NaN
39	61.92	1713.1	227.04	1733.8	0	190.92	116.95	143.61	1	-1
40	61.92	1713.1	10.32	1630.6	1	104.49	76.078	84.154	0	0
41	61.92	1713.1	10.32	1795.7	1	104.49	NaN	NaN	0	0
42	227.04	1733.8	381.84	1826.6	0	193.5	101.49	132.46	1	-1
43	227.04	1733.8	10.32	1393.2	1	445.05	48.313	118.97	1	1
44	2476.8	1775	2662.6	1960.8	0	274.77	54.632	209.13	1	-1
45	2476.8	1775	2260.1	1382.9	1	555.99	30.025	17.948	1	1
46	2053.7	1795.7	2662.6	1960.8	0	777.87	55.445	47.281	1	-1
47	381.84	1826.6	918.48	1888.6	0	595.98	121.18	214.59	1	-1
48	381.84	1826.6	288.96	2002.1	0	214.14	85.807	125.18	1	1
49	1176.5	1878.2	918.48	1888.6	0	279.93	125.89	264.37	1	1
50	1176.5	1878.2	1372.6	1960.8	0	236.07	112.51	292.74	1	-1
51	1176.5	1878.2	1166.2	1826.6	1	55.47	144.85	93.846	-1	NaN
52	918.48	1888.6	887.52	2022.7	0	147.06	109.72	127.98	1	1
53	1372.6	1960.8	1310.6	2064	0	129	55.67	138.83	1	1
54	1372.6	1960.8	1826.6	2125.9	0	522.45	124.84	353.18	1	-1
55	2662.6	1960.8	3054.7	2260.1	0	546.96	56.831	214.99	1	-1
56	288.96	2002.1	30.96	2022.7	0	274.77	60.903	105.6	1	1
57	288.96	2002.1	309.6	2187.8	0	194.79	66.213	182.82	1	1
58	30.96	2022.7	30.96	1991.8	1	30.96	NaN	NaN	-1	NaN
59	30.96	2022.7	30.96	2033	1	10.32	NaN	NaN	0	0
60	887.52	2022.7	908.16	2105.3	0	91.59	326.31	119.59	0	0
61	887.52	2022.7	526.32	2187.8	0	429.57	71.522	152.1	1	1
62	1310.6	2064	1186.8	2146.6	0	170.28	36.927	66.801	1	1
63	1310.6	2064	1248.7	2394.2	0	430.86	53.026	256.7	1	1
64	908.16	2105.3	1073.3	2177.5	0	203.82	42.235	16.606	1	1
65	908.16	2105.3	794.64	2270.4	0	211.56	77.218	172.1	1	1
66	1114.6	2125.9	1186.8	2146.6	0	81.27	NaN	NaN	0	0
67	1114.6	2125.9	1073.3	2177.5	0	68.37	88.415	23.783	1	1
68	1114.6	2125.9	1186.8	2053.7	1	161.25	28.968	87.704	1	-1
69	1826.6	2125.9	2198.2	2208.5	0	428.28	142.83	378.37	1	-1
70	1826.6	2125.9	1723.4	2332.3	0	248.97	76.699	287.92	1	1
71	1186.8	2146.6	1083.6	2280.7	0	221.88	48.478	48.27	1	1
72	1073.3	2177.5	1083.6	2280.7	0	107.07	59.297	60.464	1	1
73	309.6	2187.8	474.72	2291	0	207.69	33.328	70.118	1	-1
74	309.6	2187.8	41.28	2239.4	1	297.99	89.498	110.05	1	1
75	526.32	2187.8	485.04	2280.7	0	109.65	77.921	201.39	1	1
76	526.32	2187.8	495.36	2177.5	1	34.83	67.08	168.87	-1	NaN
77	2198.2	2208.5	2363.3	2311.7	0	207.69	101.5	469.78	1	-1
78	2198.2	2208.5	1857.6	2435.5	0	452.79	42.009	59.734	1	1
79	3054.7	2260.1	3065	2270.4	0	14.19	NaN	NaN	0	0
80	3054.7	2260.1	2590.3	2373.6	0	528.9	129.51	804.54	1	1
81	794.64	2270.4	1083.6	2280.7	0	335.4	43.012	42.865	1	-1
82	794.64	2270.4	712.08	2322	0	104.49	74.301	129.12	1	1
83	3065	2270.4	3250.8	2693.5	0	500.52	44.115	305.33	1	1
84	3065	2270.4	3261.1	2229.1	1	212.85	156.6	643.47	1	-1
85	485.04	2280.7	474.72	2291	0	14.19	NaN	NaN	0	0
86	485.04	2280.7	712.08	2322	0	252.84	62.071	105.07	1	-1
87	474.72	2291	433.44	2353	0	78.69	103.03	87.843	1	1
88	2363.3	2311.7	2590.3	2373.6	0	261.87	116.09	668.68	1	-1
89	2363.3	2311.7	2208.5	2435.5	0	227.04	88.882	455.08	1	1
90	712.08	2322	763.68	2497.4	0	205.11	32.436	169.36	1	1
91	1723.4	2332.3	1857.6	2435.5	0	176.73	31.049	32.043	1	-1
92	1723.4	2332.3	1537.7	2456.2	0	248.97	87.572	255.63	1	1
93	433.44	2353	237.36	2414.9	0	221.88	92.908	125.12	1	1
94	433.44	2353	629.52	2549	0	301.86	47.762	75.724	1	1
95	2590.3	2373.6	2507.8	2755.4	0	416.67	101.37	423.22	1	1
96	1248.7	2394.2	1145.5	2487.1	0	171.57	60.407	221.91	1	1
97	1248.7	2394.2	1372.6	2497.4	0	179.31	NaN	NaN	0	0
98	237.36	2414.9	144.48	2466.5	0	126.42	72.576	85.227	1	1
99	1857.6	2435.5	1929.8	2621.3	0	215.43	116.1	236.11	0	0
100	2208.5	2435.5	1929.8	2621.3	0	374.1	114.27	453.05	1	1
101	2208.5	2435.5	2218.8	2383.9	1	55.47	108.86	188.52	-1	NaN
102	1537.7	2456.2	1517	2476.8	0	29.67	68.419	295.35	1	1
103	1537.7	2456.2	1568.6	2476.8	1	39.99	101.67	215.03	-1	NaN
104	144.48	2466.5	92.88	2507.8	0	68.37	87.881	89.302	0	0
105	1517	2476.8	1372.6	2497.4	0	161.25	28.232	83.684	1	1
106	1517	2476.8	1579	2683.2	0	232.2	77.33	362.77	1	1
107	1145.5	2487.1	1052.6	2549	0	118.68	79.253	180.08	1	1
108	1145.5	2487.1	1197.1	2559.4	0	94.17	233.09	145.12	0	0
109	763.68	2497.4	1052.6	2549	0	318.63	80.729	153.94	1	-1
110	763.68	2497.4	639.84	2559.4	0	156.09	101.31	188.98	1	1
111	1372.6	2497.4	1413.8	2683.2	0	211.56	46.158	12.699	1	1
112	92.88	2507.8	72.24	2734.8	0	261.87	79.203	183.58	1	1
113	92.88	2507.8	20.64	2445.8	1	104.49	80.407	27.486	1	1
114	629.52	2549	639.84	2559.4	0	14.19	NaN	NaN	0	0
115	629.52	2549	412.8	2693.5	0	339.27	96.906	54.24	1	-1
116	1052.6	2549	1197.1	2559.4	0	183.18	56.482	14.25	1	-1
117	639.84	2559.4	608.88	2683.2	0	136.74	96.621	145.95	1	1
118	1197.1	2559.4	1362.2	2693.5	0	227.04	60.359	20.484	1	-1
119	1929.8	2621.3	1878.2	2683.2	0	83.85	97.783	609.87	1	1
120	608.88	2683.2	412.8	2693.5	0	208.98	120.8	130.65	1	1
121	608.88	2683.2	825.6	2827.7	0	276.06	95.539	111.64	1	-1
122	1413.8	2683.2	1362.2	2693.5	0	55.47	120.24	394.48	1	1
123	1413.8	2683.2	1558.3	2703.8	0	161.25	101.77	474.43	1	-1
124	1579	2683.2	1878.2	2683.2	0	334.11	96.141	599.69	1	-1
125	1579	2683.2	1558.3	2703.8	0	29.67	112.94	445.53	1	1
126	1878.2	2683.2	1960.8	2848.3	0	199.95	43.077	471.99	1	1
127	412.8	2693.5	392.16	2714.2	0	29.67	169.19	115.13	1	1
128	1362.2	2693.5	1321	2724.5	0	54.18	91.378	437.31	1	1
129	3250.8	2693.5	2899.9	2910.2	0	509.55	51.471	156.25	1	1
130	3250.8	2693.5	3312.7	2714.2	1	70.95	NaN	NaN	0	0
131	1558.3	2703.8	1630.6	2992.8	0	327.66	53.882	199.74	1	1
132	392.16	2714.2	72.24	2734.8	0	345.72	124.14	122.97	1	1
133	392.16	2714.2	464.4	2869	0	184.47	54.326	45.174	1	1
134	1321	2724.5	1186.8	2848.3	0	185.76	108.61	509.26	1	1
135	1321	2724.5	1290	2693.5	1	43.86	151.06	205.04	-1	NaN
136	72.24	2734.8	30.96	2796.7	1	78.69	145.43	147.67	1	1
137	2507.8	2755.4	2456.2	2786.4	0	70.95	NaN	NaN	0	0
138	2507.8	2755.4	2703.8	2951.5	0	295.41	69.186	702.17	1	1
139	2456.2	2786.4	2187.8	2796.7	0	371.52	60.575	306.3	1	1
140	2456.2	2786.4	2394.2	2951.5	0	190.92	25.957	273.21	1	1
141	2187.8	2796.7	2156.9	2838	0	54.18	82.167	296.33	1	1
142	2187.8	2796.7	2394.2	2951.5	0	270.9	106.02	183.21	0	0
143	1176.5	2817.4	1186.8	2848.3	0	34.83	118.81	313.43	-1	NaN
144	1176.5	2817.4	1186.8	2724.5	1	96.75	NaN	NaN	-1	NaN
145	1176.5	2817.4	1073.3	2807	1	116.1	NaN	NaN	-1	NaN
146	825.6	2827.7	1083.6	2899.9	0	296.7	112.21	129.95	1	-1
147	825.6	2827.7	815.28	3065	0	259.29	67.504	19.261	1	1
148	2156.9	2838	1960.8	2848.3	0	225.75	64.934	565.68	1	1
149	2156.9	2838	2353	3023.8	0	303.15	29.472	24.803	1	1
150	1186.8	2848.3	1083.6	2899.9	0	125.13	117.96	172.17	1	1
151	1960.8	2848.3	1909.2	2941.2	0	114.81	132.18	457.3	1	1
152	464.4	2869	495.36	2920.6	0	70.95	50.13	145.78	1	1
153	464.4	2869	454.08	2889.6	1	24.51	67.974	151.63	-1	NaN
154	1083.6	2899.9	825.6	3075.4	0	348.3	80.408	134.15	1	1
155	2899.9	2910.2	2703.8	2951.5	0	212.85	53.096	73.729	1	1
156	2899.9	2910.2	3013.4	3065	0	201.24	30.427	138.11	1	1
157	495.36	2920.6	464.4	2982.5	0	74.82	39.41	40.274	1	1
158	495.36	2920.6	629.52	3054.7	0	225.75	36.694	47.826	1	-1
159	1909.2	2941.2	1630.6	2992.8	0	317.34	74.979	212.85	1	1
160	1909.2	2941.2	2156.9	3178.6	0	363.78	62.224	104.87	1	1
161	2394.2	2951.5	2353	3023.8	0	89.01	NaN	NaN	0	0
162	2703.8	2951.5	2755.4	3137.3	0	207.69	70.13	678.51	1	1
163	464.4	2982.5	588.24	3075.4	0	162.54	74.875	110.97	1	-1
164	464.4	2982.5	361.2	3168.2	0	248.97	78.487	100.7	1	1
165	1630.6	2992.8	1537.7	3075.4	0	127.71	123.78	197.7	1	1
166	2353	3023.8	2373.6	3168.2	0	153.51	33.487	311.54	1	1
167	629.52	3054.7	815.28	3065	0	207.69	86.053	114.21	1	-1
168	629.52	3054.7	588.24	3075.4	0	50.31	92.973	93.139	1	1
169	3292.1	3054.7	3013.4	3065	0	291.54	80.26	171.17	1	1
170	3292.1	3054.7	3312.7	3003.1	1	60.63	NaN	NaN	0	0
171	3292.1	3054.7	3323	3157.9	1	116.1	NaN	NaN	0	0
172	815.28	3065	825.6	3075.4	0	14.19	NaN	NaN	0	0
173	3013.4	3065	2992.8	3106.3	0	50.31	107.35	206.05	1	1
174	588.24	3075.4	464.4	3261.1	0	242.52	40.28	128.82	1	1
175	825.6	3075.4	939.12	3395.3	0	366.36	43.879	26.061	1	1
176	1537.7	3075.4	1517	3178.6	0	112.23	131.46	401.36	1	1
177	2992.8	3106.3	2755.4	3137.3	0	276.06	108.45	167.95	1	1
178	2992.8	3106.3	3085.7	3250.8	0	183.18	54.625	64.091	1	1
179	2755.4	3137.3	2683.2	3209.5	0	101.91	106.97	433.76	1	1
180	361.2	3168.2	175.44	3250.8	0	220.59	44.5	82.236	1	1
181	361.2	3168.2	433.44	3271.4	0	132.87	37.477	61.557	1	1
182	2373.6	3168.2	2549	3168.2	0	201.24	114.86	242.36	1	-1
183	2373.6	3168.2	2363.3	3178.6	0	14.19	NaN	NaN	0	0
184	2549	3168.2	2683.2	3209.5	0	150.93	107.68	273.29	1	-1
185	2549	3168.2	2559.4	3023.8	1	180.6	28.02	111.21	1	-1
186	1517	3178.6	1444.8	3292.1	0	143.19	134.19	314.04	1	1
187	1517	3178.6	1733.8	3354	0	313.47	90.174	37.038	1	1
188	2156.9	3178.6	2363.3	3178.6	0	241.23	130.79	173.45	1	-1
189	2156.9	3178.6	1940.2	3364.3	0	317.34	124.99	269.08	1	1
190	2363.3	3178.6	2342.6	3312.7	0	143.19	67.191	156.59	1	1
191	2683.2	3209.5	2796.7	3354	0	190.92	91.302	367.27	1	1
192	175.44	3250.8	144.48	3364.3	0	126.42	120.7	134.27	1	1
193	175.44	3250.8	30.96	3178.6	1	174.15	55.798	41.376	1	-1
194	3085.7	3250.8	3085.7	3385	0	134.16	30.876	7.8135	1	1
195	3085.7	3250.8	3323	3250.8	1	254.13	52.371	22.758	1	1
196	464.4	3261.1	433.44	3271.4	0	34.83	NaN	NaN	0	0
197	464.4	3261.1	918.48	3415.9	0	518.58	102.16	46.878	1	-1
198	433.44	3271.4	402.48	3333.4	0	74.82	75.044	106.95	0	0
199	1444.8	3292.1	1155.8	3385	0	344.43	125.08	392.45	1	1
200	1444.8	3292.1	1579	3436.6	0	206.4	53.586	26.163	1	1
201	2342.6	3312.7	2466.5	3488.2	0	227.04	55.277	184.23	1	1
202	2342.6	3312.7	2125.9	3519.1	0	371.52	28.652	14.528	1	1
203	402.48	3333.4	371.52	3426.2	0	105.78	85.731	133.67	1	1
204	402.48	3333.4	361.2	3333.4	1	41.28	91.529	118.92	-1	NaN
205	1733.8	3354	1723.4	3374.6	0	24.51	74.08	69.138	1	1
206	1733.8	3354	1857.6	3395.3	0	156.09	81.952	80.037	1	-1
207	2796.7	3354	2776.1	3395.3	0	50.31	106.8	253.53	1	1
208	2796.7	3354	2838	3343.7	1	45.15	130.85	236.13	-1	NaN
209	144.48	3364.3	82.56	3415.9	0	83.85	46.104	103.96	1	1
210	144.48	3364.3	216.72	3457.2	0	122.55	37.537	56.395	1	1
211	1940.2	3364.3	1857.6	3395.3	0	95.46	112.81	214.61	1	1
212	1940.2	3364.3	2022.7	3467.5	0	143.19	75.658	181.64	1	1
213	1723.4	3374.6	1579	3436.6	0	184.47	61.455	71.237	1	1
214	1723.4	3374.6	1785.4	3477.8	0	140.61	59.113	59.499	1	1
215	1155.8	3385	939.12	3395.3	0	238.65	127.64	309.73	1	1
216	1155.8	3385	1351.9	3539.8	0	272.19	88.691	42.775	1	1
217	3085.7	3385	3312.7	3560.4	0	299.28	41.854	149.2	1	1
218	3085.7	3385	2941.2	3374.6	1	157.38	38.133	13.182	1	1
219	939.12	3395.3	918.48	3415.9	0	29.67	143.42	245.07	1	1
220	1857.6	3395.3	1785.4	3477.8	0	112.23	121.61	214.17	1	1
221	2776.1	3395.3	2621.3	3467.5	0	184.47	101.88	248.71	1	1
222	2776.1	3395.3	3219.8	3694.6	0	574.05	42.431	68.421	1	1
223	82.56	3415.9	61.92	3498.5	0	91.59	86.768	143.06	1	1
224	82.56	3415.9	20.64	3312.7	1	129	69.908	133.71	0	0
225	918.48	3415.9	908.16	3498.5	0	86.43	137.26	223.88	1	1
226	371.52	3426.2	216.72	3457.2	0	167.7	78.706	70.143	1	1
227	371.52	3426.2	526.32	3570.7	0	214.14	NaN	NaN	0	0
228	1579	3436.6	1351.9	3539.8	0	310.89	65.317	104.9	1	1
229	216.72	3457.2	206.4	3477.8	0	24.51	NaN	NaN	0	0
230	2022.7	3467.5	2125.9	3519.1	0	125.13	72.522	225.26	1	1
231	2022.7	3467.5	2022.7	3519.1	1	51.6	93.18	193.99	-1	NaN
232	2621.3	3467.5	2466.5	3488.2	0	171.57	85.151	359.56	1	1
233	2621.3	3467.5	2683.2	3756.5	0	331.53	49.881	153.27	1	1
234	206.4	3477.8	61.92	3498.5	0	170.28	65.261	56.229	1	1
235	206.4	3477.8	278.64	3735.8	0	304.44	74.809	111.11	1	1
236	1785.4	3477.8	1806	3560.4	0	91.59	84.563	411.42	1	1
237	2466.5	3488.2	2383.9	3663.6	0	210.27	100.65	277.78	1	1
238	61.92	3498.5	41.28	3684.2	0	202.53	NaN	NaN	0	0
239	908.16	3498.5	866.88	3550.1	0	68.37	123.56	224.93	1	1
240	908.16	3498.5	1042.3	3653.3	0	242.52	63.493	112.44	1	1
241	2125.9	3519.1	2291	3673.9	0	247.68	89.052	156.11	1	1
242	1351.9	3539.8	1403.5	3725.5	0	207.69	68.452	186.35	1	1
243	866.88	3550.1	526.32	3570.7	0	383.13	125.9	166.21	1	1
244	866.88	3550.1	918.48	3673.9	0	145.77	107.76	116.31	0	0
245	1806	3560.4	1733.8	3643	0	112.23	70.849	163.42	1	1
246	1806	3560.4	1919.5	3673.9	0	166.41	97.124	280.11	1	1
247	3312.7	3560.4	3323	3539.8	1	24.51	NaN	NaN	0	0
248	3312.7	3560.4	3323	3612	1	55.47	NaN	NaN	0	0
249	526.32	3570.7	557.28	3725.5	0	176.73	91.346	254.56	1	1
250	1733.8	3643	1506.7	3735.8	0	273.48	87.512	144.16	1	1
251	1733.8	3643	1816.3	3766.8	0	163.83	50.979	100.82	1	1
252	1042.3	3653.3	918.48	3673.9	0	132.87	82.246	131.3	0	0
253	1042.3	3653.3	1104.2	3777.1	0	149.64	81.65	160.36	1	1
254	2383.9	3663.6	2291	3673.9	0	96.75	124.11	122.77	1	1
255	2383.9	3663.6	2631.6	3839	0	332.82	55.162	49.143	1	1
256	918.48	3673.9	887.52	3787.4	0	126.42	87.514	262.58	1	1
257	1919.5	3673.9	1898.9	3735.8	0	70.95	138	202.95	1	1
258	1919.5	3673.9	2022.7	3746.2	0	145.77	54.822	129.26	1	1
259	2291	3673.9	2260.1	3715.2	0	54.18	151.36	150.43	1	1
260	41.28	3684.2	165.12	3828.7	0	207.69	67.107	99.647	1	1
261	41.28	3684.2	20.64	3704.9	1	34.83	NaN	NaN	0	0
262	3219.8	3694.6	3188.9	3756.5	0	74.82	113.26	174.17	1	1
263	3219.8	3694.6	3323	3643	1	145.77	106.64	155.04	1	-1
264	2229.1	3704.9	2260.1	3715.2	0	34.83	NaN	NaN	0	0
265	2229.1	3704.9	2022.7	3746.2	0	248.97	88.756	163.87	1	1
266	2229.1	3704.9	2198.2	3673.9	1	43.86	NaN	NaN	-1	NaN
267	2260.1	3715.2	2187.8	3973.2	0	304.44	79.203	316.31	1	1
268	557.28	3725.5	495.36	3766.8	0	78.69	77.226	195.52	1	1
269	557.28	3725.5	722.4	3818.4	0	203.82	68.832	18.851	1	1
270	1403.5	3725.5	1506.7	3735.8	0	116.1	112.01	105.28	0	0
271	1403.5	3725.5	1372.6	3756.5	0	43.86	89.8	141.67	1	1
272	278.64	3735.8	495.36	3766.8	0	238.65	79.294	77.796	1	-1
273	278.64	3735.8	185.76	3828.7	0	138.03	81.462	108.75	1	1
274	1506.7	3735.8	1754.4	3890.6	0	341.85	31.91	68.805	1	1
275	1898.9	3735.8	1816.3	3766.8	0	95.46	44.693	112.31	1	1
276	1898.9	3735.8	1929.8	3777.1	0	54.18	67.752	189.03	1	1
277	2022.7	3746.2	1991.8	3787.4	0	54.18	90.178	187.81	1	1
278	1372.6	3756.5	1104.2	3777.1	0	303.15	132.74	131.8	1	1
279	1372.6	3756.5	1166.2	3931.9	1	403.77	34.671	5.9218	1	1
280	2683.2	3756.5	2631.6	3839	0	104.49	46.44	39.125	1	1
281	2683.2	3756.5	2941.2	3911.3	0	322.5	50.049	87.163	1	1
282	3188.9	3756.5	3085.7	3808.1	0	136.74	66.422	163.63	0	0
283	3188.9	3756.5	3199.2	3808.1	0	55.47	74.438	154.52	0	0
284	495.36	3766.8	464.4	3911.3	0	157.38	64.988	200.88	1	1
285	1816.3	3766.8	1754.4	3890.6	0	149.64	79.724	175.02	1	1
286	1104.2	3777.1	1001	3901	0	166.41	105.2	201.83	1	1
287	1929.8	3777.1	1991.8	3787.4	0	65.79	NaN	NaN	0	0
288	1929.8	3777.1	1919.5	3808.1	1	34.83	74.206	207.34	-1	NaN
289	887.52	3787.4	804.96	3839	0	109.65	57.457	85.114	1	1
290	887.52	3787.4	897.84	3890.6	0	107.07	63.024	204.9	1	1
291	1991.8	3787.4	2022.7	3911.3	0	136.74	82.965	392.21	1	1
292	3085.7	3808.1	3199.2	3808.1	0	139.32	115.66	116.11	1	-1
293	3085.7	3808.1	2941.2	3911.3	0	193.5	105.07	170.24	1	1
294	3199.2	3808.1	3323	3952.6	1	220.59	37.446	87.945	1	1
295	722.4	3818.4	804.96	3839	0	91.59	105.62	11.555	1	1
296	722.4	3818.4	681.12	4076.4	0	332.82	29.465	14.862	1	1
297	165.12	3828.7	185.76	3828.7	0	20.64	113.09	142.06	1	-1
298	165.12	3828.7	72.24	3901	0	122.55	100.89	179.46	1	1
299	185.76	3828.7	350.88	3952.6	0	216.72	60.417	153.21	1	1
300	804.96	3839	866.88	3911.3	0	104.49	87.742	133.05	1	1
301	2631.6	3839	2776.1	4045.4	0	278.64	53.921	221.97	1	1
302	897.84	3890.6	1001	3901	0	107.07	NaN	NaN	0	0
303	897.84	3890.6	866.88	3911.3	0	39.99	153.18	127.99	1	1
304	1754.4	3890.6	1847.3	4055.8	0	203.82	80.031	189.08	1	1
305	72.24	3901	72.24	4076.4	0	201.24	120.63	121.75	1	1
306	72.24	3901	20.64	3808.1	1	114.81	NaN	NaN	0	0
307	1001	3901	1093.9	4138.3	0	283.8	80.304	289.44	1	1
308	464.4	3911.3	350.88	3952.6	0	130.29	38.828	65.436	1	1
309	464.4	3911.3	381.84	4014.5	0	170.28	85.889	159.02	1	1
310	866.88	3911.3	774	4035.1	0	162.54	98.352	231.99	1	1
311	2022.7	3911.3	2187.8	3973.2	0	190.92	NaN	NaN	0	0
312	2022.7	3911.3	1960.8	4024.8	0	139.32	113.87	234.46	1	1
313	2941.2	3911.3	3003.1	4004.2	0	118.68	71.933	370.3	1	1
314	350.88	3952.6	381.84	4014.5	0	74.82	210.6	128.75	0	0
315	2187.8	3973.2	2260.1	4066.1	0	122.55	74.482	426.36	1	1
316	3003.1	4004.2	3230.2	4055.8	0	256.71	98.386	109.22	1	1
317	3003.1	4004.2	2930.9	4097	0	129	79.332	215.05	1	1
318	381.84	4014.5	350.88	4159	0	166.41	71.78	174.29	1	1
319	1960.8	4024.8	1847.3	4055.8	0	126.42	123.21	240.43	1	1
320	1960.8	4024.8	2053.7	4200.2	0	214.14	57.321	126.69	1	1
321	3292.1	4024.8	3230.2	4055.8	0	74.82	90.5	130.3	1	1
322	3292.1	4024.8	3292.1	4004.2	1	20.64	105.97	120.04	-1	NaN
323	3292.1	4024.8	3323	4045.4	1	39.99	NaN	NaN	0	0
324	774	4035.1	681.12	4076.4	0	118.68	94.313	115.23	0	0
325	774	4035.1	908.16	4251.8	0	290.25	46.238	164.57	1	1
326	2776.1	4045.4	2930.9	4097	0	184.47	55.899	84.658	1	-1
327	2776.1	4045.4	2714.2	4107.4	0	87.72	122.75	106.87	1	1
328	1847.3	4055.8	1744.1	4169.3	0	162.54	120.19	263.5	1	1
329	3230.2	4055.8	3240.5	4117.7	0	65.79	80.254	203.19	1	1
330	2260.1	4066.1	2249.8	4097	0	34.83	NaN	NaN	0	0
331	2260.1	4066.1	2383.9	4128	0	149.64	52.824	251.68	1	1
332	72.24	4076.4	350.88	4159	0	330.24	68.854	57.742	1	1
333	72.24	4076.4	20.64	4128	1	78.69	76.244	96.206	1	1
334	681.12	4076.4	629.52	4344.7	0	323.79	71.734	272.67	1	1
335	2249.8	4097	2342.6	4179.6	0	139.32	53.751	172.76	1	1
336	2249.8	4097	2136.2	4189.9	0	158.67	68.752	130.54	1	1
337	2930.9	4097	2982.5	4189.9	0	122.55	58.781	193.69	1	1
338	2714.2	4107.4	2383.9	4128	0	347.01	56.706	11.405	1	1
339	2714.2	4107.4	2796.7	4231.2	0	158.67	78.5	102.25	0	0
340	3240.5	4117.7	3168.2	4189.9	0	114.81	113.09	222.67	1	1
341	3240.5	4117.7	3312.7	4189.9	1	108.36	88.247	128.88	1	-1
342	2383.9	4128	2342.6	4179.6	0	68.37	95.427	228.92	1	1
343	1093.9	4138.3	1155.8	4169.3	0	74.82	82.107	128.58	1	1
344	1093.9	4138.3	908.16	4251.8	0	232.2	113.29	63.401	1	1
345	350.88	4159	577.92	4355	0	314.76	83.781	171.24	1	1
346	1155.8	4169.3	1207.4	4231.2	0	83.85	70.795	124.2	1	1
347	1155.8	4169.3	1186.8	4148.6	1	39.99	NaN	NaN	-1	NaN
348	1744.1	4169.3	1207.4	4231.2	0	614.04	69.449	90.997	1	1
349	1744.1	4169.3	1702.8	4282.8	0	130.29	89.525	180.51	1	1
350	2342.6	4179.6	2332.3	4231.2	0	55.47	153.18	177.62	1	1
351	2992.8	4179.6	2982.5	4189.9	0	14.19	NaN	NaN	0	0
352	2992.8	4179.6	3168.2	4189.9	0	188.34	NaN	NaN	0	0
353	2992.8	4179.6	2992.8	4138.3	1	41.28	94.531	160.95	-1	NaN
354	2136.2	4189.9	2053.7	4200.2	0	86.43	77.877	163.54	1	1
355	2136.2	4189.9	2177.5	4282.8	0	109.65	37.629	78.468	0	0
356	2982.5	4189.9	2992.8	4262.2	0	76.11	93.889	218.29	1	1
357	3168.2	4189.9	3199.2	4293.1	0	116.1	83.103	275.81	1	1
358	2053.7	4200.2	1826.6	4375.7	0	323.79	70.18	114.52	1	1
359	1207.4	4231.2	1290	4365.4	0	168.99	76.257	430	1	1
360	2332.3	4231.2	2177.5	4282.8	0	190.92	NaN	NaN	0	0
361	2332.3	4231.2	2301.4	4489.2	0	287.67	85.89	217.49	1	1
362	2796.7	4231.2	2848.3	4241.5	0	64.5	NaN	NaN	0	0
363	2796.7	4231.2	2714.2	4324.1	0	132.87	77.801	109.88	1	1
364	2848.3	4241.5	2972.2	4293.1	0	145.77	59.814	91.257	0	0
365	2848.3	4241.5	2838	4262.2	1	24.51	63.606	77.141	-1	NaN
366	908.16	4251.8	897.84	4272.5	0	24.51	84.234	86.076	1	1
367	2992.8	4262.2	2972.2	4293.1	0	39.99	531.76	83.151	0	0
368	2992.8	4262.2	3199.2	4293.1	0	228.33	239.15	139.32	0	0
369	897.84	4272.5	784.32	4417	0	203.82	72.401	59.646	1	1
370	897.84	4272.5	1001	4417	0	187.05	50.026	89.293	1	1
371	1702.8	4282.8	1671.8	4313.8	0	43.86	78.067	359.62	1	1
372	1702.8	4282.8	1816.3	4365.4	0	153.51	29.314	101.22	0	0
373	2177.5	4282.8	2218.8	4365.4	1	99.33	NaN	NaN	0	0
374	2972.2	4293.1	3003.1	4396.3	0	125.13	68.569	257	1	1
375	3199.2	4293.1	3199.2	4303.4	0	10.32	NaN	NaN	0	0
376	3199.2	4303.4	3178.6	4427.3	0	132.87	86.151	211.65	1	1
377	3199.2	4303.4	3312.7	4303.4	1	113.52	NaN	NaN	0	0
378	1671.8	4313.8	1434.5	4355	0	272.19	76.75	186.27	1	1
379	1671.8	4313.8	1733.8	4396.3	0	108.36	64.523	232.95	1	1
380	2714.2	4324.1	2961.8	4437.6	0	307.02	52.777	96.26	1	1
381	629.52	4344.7	577.92	4355	0	55.47	330.23	105.31	0	0
382	629.52	4344.7	774	4427.3	0	179.31	58.865	42.605	1	1
383	577.92	4355	526.32	4427.3	0	94.17	120.62	159.17	1	1
384	1434.5	4355	1290	4365.4	0	148.35	166.61	235.41	0	0
385	1434.5	4355	1568.6	4602.7	0	303.15	51.808	83.716	1	1
386	1290	4365.4	1279.7	4386	0	24.51	135.36	158.77	1	1
387	1816.3	4365.4	1826.6	4375.7	0	14.19	NaN	NaN	0	0
388	1816.3	4365.4	1733.8	4396.3	0	95.46	212.25	112.86	0	0
389	1826.6	4375.7	1878.2	4447.9	0	94.17	68.504	234.11	1	1
390	1279.7	4386	1063	4458.2	0	246.39	60.476	25.664	1	-1
391	1279.7	4386	1217.8	4675	0	323.79	107.4	188.31	1	1
392	1733.8	4396.3	1744.1	4540.8	0	157.38	73.908	233.37	1	1
393	3003.1	4396.3	2961.8	4437.6	0	58.05	62.845	196.92	1	1
394	3003.1	4396.3	3157.9	4458.2	0	180.6	47.14	19.745	1	-1
395	784.32	4417	774	4427.3	0	14.19	NaN	NaN	0	0
396	784.32	4417	887.52	4499.5	0	138.03	64.298	164.48	1	1
397	1001	4417	1063	4458.2	0	78.69	71.752	148.16	0	0
398	1001	4417	887.52	4499.5	0	148.35	39.762	81.268	0	0
399	526.32	4427.3	557.28	4540.8	0	126.42	112.21	169.64	1	1
400	526.32	4427.3	206.4	4592.4	0	433.44	80.236	18.497	1	1
401	774	4427.3	866.88	4602.7	0	234.78	44.791	61.526	1	1
402	3178.6	4427.3	3157.9	4458.2	0	39.99	218.3	104.12	0	0
403	3178.6	4427.3	3250.8	4520.2	0	147.06	79.698	110.7	1	1
404	2961.8	4437.6	2972.2	4520.2	0	86.43	85.418	152.73	0	0
405	1878.2	4447.9	2022.7	4530.5	0	184.47	41.273	43.805	1	1
406	1878.2	4447.9	1960.8	4644	0	236.07	66.218	108.05	1	1
407	1063	4458.2	1114.6	4592.4	0	156.09	45.454	108.55	1	1
408	3157.9	4458.2	3178.6	4509.8	0	60.63	100.29	164.55	1	1
409	2301.4	4489.2	2022.7	4530.5	0	313.47	85.892	55.916	1	1
410	2301.4	4489.2	2383.9	4654.3	0	199.95	100.22	149.6	1	1
411	887.52	4499.5	908.16	4530.5	0	39.99	61.818	91.088	1	1
412	3178.6	4509.8	3250.8	4520.2	0	76.11	NaN	NaN	0	0
413	3178.6	4509.8	3137.3	4571.8	0	78.69	70.537	165.2	1	1
414	2972.2	4520.2	3137.3	4571.8	0	187.05	115.56	106.04	0	0
415	2972.2	4520.2	2910.2	4602.7	0	108.36	164.33	80.467	0	0
416	3250.8	4520.2	3250.8	4530.5	0	10.32	NaN	NaN	0	0
417	908.16	4530.5	1114.6	4592.4	0	248.97	56.844	88.096	1	1
418	908.16	4530.5	866.88	4602.7	0	89.01	NaN	NaN	0	0
419	2022.7	4530.5	1960.8	4644	0	139.32	58.555	94.261	1	1
420	3250.8	4530.5	3168.2	4633.7	0	149.64	40.424	100.17	1	1
421	3250.8	4530.5	3312.7	4571.8	1	78.69	NaN	NaN	0	0
422	557.28	4540.8	629.52	4675	0	163.83	94.3	229.01	1	1
423	557.28	4540.8	454.08	4695.6	0	197.37	73.445	127.83	1	1
424	1744.1	4540.8	1568.6	4602.7	0	201.24	45.72	42.75	1	1
425	1744.1	4540.8	1785.4	4726.6	0	202.53	99.443	142.75	1	1
426	2858.6	4571.8	2910.2	4602.7	0	70.95	121.01	80.697	0	0
427	2858.6	4571.8	2869	4561.4	1	14.19	NaN	NaN	0	0
428	3137.3	4571.8	3168.2	4633.7	0	74.82	99.781	203.75	1	1
429	206.4	4592.4	227.04	4623.4	0	39.99	98.802	41.584	1	1
430	206.4	4592.4	30.96	4437.6	1	251.55	46.582	17.32	1	-1
431	1114.6	4592.4	1217.8	4675	0	138.03	64.809	86.166	1	1
432	866.88	4602.7	897.84	4675	0	85.14	43.15	85.67	0	0
433	1568.6	4602.7	1579	4747.2	0	157.38	77.48	152.19	1	1
434	2910.2	4602.7	2786.4	4726.6	0	214.14	53.407	113.13	1	1
435	227.04	4623.4	454.08	4695.6	0	256.71	51.095	77.941	1	1
436	227.04	4623.4	154.8	4726.6	0	132.87	NaN	NaN	0	0
437	3168.2	4633.7	3157.9	4695.6	0	65.79	76.227	253.28	1	1
438	1960.8	4644	1960.8	4664.6	0	20.64	103.02	89.072	1	1
439	2383.9	4654.3	2249.8	4747.2	0	179.31	45.316	53.798	1	1
440	2383.9	4654.3	2569.7	4881.4	0	377.97	57.978	151.88	1	1
441	1960.8	4664.6	1785.4	4726.6	0	201.24	62.267	66.562	1	1
442	1960.8	4664.6	2043.4	4767.8	0	143.19	36.523	70.894	1	1
443	629.52	4675	608.88	4716.2	0	50.31	272.14	120.05	0	0
444	629.52	4675	825.6	4736.9	0	221.88	55.819	100.27	1	1
445	897.84	4675	825.6	4736.9	0	98.04	50.955	71.586	1	-1
446	897.84	4675	980.4	4809.1	0	183.18	91.729	186.48	1	1
447	1217.8	4675	1228.1	4705.9	0	34.83	119.51	164.38	1	1
448	454.08	4695.6	454.08	4716.2	0	20.64	82.84	157.45	1	1
449	3157.9	4695.6	3116.6	4891.7	0	238.65	90.474	307.44	1	1
450	3157.9	4695.6	3292.1	4943.3	0	376.68	43.805	205.08	1	1
451	1228.1	4705.9	1155.8	4881.4	0	205.11	64.753	28.139	1	1
452	1228.1	4705.9	1475.8	4891.7	0	330.24	105.74	173.12	1	1
453	454.08	4716.2	505.68	4778.2	0	83.85	96.984	119.82	1	1
454	454.08	4716.2	423.12	4736.9	1	39.99	121.06	149.72	-1	NaN
455	608.88	4716.2	505.68	4778.2	0	129	NaN	NaN	0	0
456	608.88	4716.2	722.4	4902	0	232.2	73.996	131.84	1	1
457	154.8	4726.6	206.4	4974.2	0	303.15	40.41	40.853	1	1
458	154.8	4726.6	30.96	4623.4	1	166.41	29.333	56.59	1	-1
459	1785.4	4726.6	1754.4	4757.5	0	43.86	96.782	98.469	1	1
460	2786.4	4726.6	2827.7	4809.1	0	108.36	67.384	235.43	1	1
461	2786.4	4726.6	2776.1	4695.6	1	34.83	358.02	148.41	-1	NaN
462	825.6	4736.9	939.12	4850.4	0	166.41	42.49	149.03	1	1
463	1579	4747.2	1754.4	4757.5	0	188.34	47.198	45.455	1	-1
464	1579	4747.2	1496.4	4871	0	158.67	75.88	141.47	1	1
465	2249.8	4747.2	2198.2	4809.1	0	83.85	53.812	48.367	1	1
466	2249.8	4747.2	2198.2	4695.6	1	78.69	48.919	46.82	1	-1
467	1754.4	4757.5	1764.7	4829.8	0	76.11	122.11	103.52	1	1
468	2043.4	4767.8	2198.2	4809.1	0	180.6	62.144	47.927	1	-1
469	2043.4	4767.8	2043.4	4871	0	112.23	74.621	145.89	0	0
470	505.68	4778.2	495.36	4809.1	0	34.83	110.19	116.14	1	1
471	495.36	4809.1	701.76	4933	0	258	42.925	43.762	1	1
472	495.36	4809.1	433.44	4953.6	0	176.73	79.257	147.4	1	1
473	980.4	4809.1	939.12	4850.4	0	58.05	NaN	NaN	0	0
474	980.4	4809.1	1155.8	4881.4	0	221.88	57.393	107.81	1	1
475	2198.2	4809.1	2208.5	4850.4	0	45.15	NaN	NaN	0	0
476	2827.7	4809.1	2961.8	4871	0	159.96	66.618	139.44	1	1
477	2827.7	4809.1	2672.9	4933	0	211.56	83.128	56.385	1	1
478	1764.7	4829.8	1496.4	4871	0	317.34	55.323	111.75	1	1
479	1764.7	4829.8	1857.6	4891.7	0	118.68	75.743	84.466	1	1
480	939.12	4850.4	1011.4	4974.2	0	153.51	46.02	56.504	1	1
481	2208.5	4850.4	2043.4	4871	0	199.95	35.719	60.239	1	1
482	2208.5	4850.4	2332.3	4933	0	158.67	44.172	124.64	1	1
483	1496.4	4871	1475.8	4891.7	0	29.67	259.83	175.99	0	0
484	2043.4	4871	1971.1	4933	0	104.49	40.427	74.051	1	1
485	2961.8	4871	3116.6	4891.7	0	171.57	36.696	28.335	1	1
486	2961.8	4871	2982.5	4963.9	0	109.65	74.103	164.5	1	1
487	1155.8	4881.4	1197.1	4994.9	0	139.32	90.671	97.233	1	1
488	2569.7	4881.4	2332.3	4933	0	267.03	44.771	46.42	1	1
489	2569.7	4881.4	2672.9	4933	0	125.13	47.573	91.698	1	1
490	1475.8	4891.7	1506.7	5015.5	0	136.74	101.22	298.81	1	1
491	1857.6	4891.7	1971.1	4933	0	139.32	95.203	132.22	0	0
492	1857.6	4891.7	1857.6	4933	1	41.28	98.343	161.67	-1	NaN
493	3116.6	4891.7	3168.2	4953.6	0	83.85	80.345	266.55	1	1
494	722.4	4902	701.76	4933	0	39.99	NaN	NaN	0	0
495	722.4	4902	846.24	5025.8	0	193.5	42.716	100.35	1	1
496	701.76	4933	732.72	5025.8	0	105.78	61.868	126.92	1	1
497	1971.1	4933	1981.4	4974.2	0	45.15	88.827	172.12	1	1
498	2332.3	4933	2260.1	5015.5	0	112.23	47.971	34.112	1	1
499	2672.9	4933	2848.3	5046.5	0	234.78	96.436	182.94	1	1
500	3292.1	4943.3	3168.2	4953.6	0	136.74	89.666	75.688	0	0
501	3292.1	4943.3	3312.7	4984.6	1	50.31	NaN	NaN	0	0
502	433.44	4953.6	474.72	5015.5	0	78.69	65.602	125.23	1	1
503	433.44	4953.6	330.24	5025.8	0	145.77	38.253	86.655	1	1
504	3168.2	4953.6	2982.5	4963.9	0	215.43	36.914	44.314	1	1
505	2982.5	4963.9	2848.3	5046.5	0	168.99	88.184	160.89	1	1
506	206.4	4974.2	72.24	5015.5	0	150.93	NaN	NaN	0	0
507	206.4	4974.2	330.24	5025.8	0	145.77	61.476	38.578	1	1
508	1011.4	4974.2	846.24	5025.8	0	194.79	76.792	139.74	1	-1
509	1011.4	4974.2	1083.6	5025.8	0	94.17	99.46	202.15	1	1
510	1981.4	4974.2	2260.1	5015.5	0	304.44	40.469	25.421	1	1
511	1981.4	4974.2	1837	5170.3	0	268.32	72.666	80.256	1	1
512	1197.1	4994.9	1083.6	5025.8	0	126.42	109.35	143.35	1	-1
513	1197.1	4994.9	1300.3	5067.1	0	132.87	84.698	199.98	1	1
514	72.24	5015.5	185.76	5283.8	0	314.76	61.049	56.864	1	1
515	72.24	5015.5	30.96	4994.9	1	50.31	66.227	36.865	1	-1
516	474.72	5015.5	639.84	5118.7	0	214.14	54.897	125.21	1	1
517	474.72	5015.5	433.44	5129	0	130.29	40.077	91.42	1	1
518	1506.7	5015.5	1455.1	5067.1	0	73.53	NaN	NaN	0	0
519	1506.7	5015.5	1651.2	5067.1	0	174.15	117.41	257.48	1	1
520	2260.1	5015.5	2280.7	5139.4	0	132.87	49.092	156.2	1	1
521	330.24	5025.8	433.44	5129	0	152.22	86.648	129.46	1	1
522	732.72	5025.8	743.04	5036.2	0	14.19	NaN	NaN	0	0
523	732.72	5025.8	753.36	5005.2	1	29.67	94.047	86.07	-1	NaN
524	846.24	5025.8	743.04	5036.2	0	116.1	NaN	NaN	0	0
525	1083.6	5025.8	1093.9	5129	0	107.07	NaN	NaN	0	0
526	743.04	5036.2	712.08	5118.7	0	95.46	152	66.04	0	0
527	2848.3	5046.5	2889.6	5180.6	0	150.93	89.235	299.88	1	1
528	1300.3	5067.1	1455.1	5067.1	0	180.6	83.239	104.66	1	1
529	1300.3	5067.1	1331.3	5160	0	105.78	41.601	112.88	1	1
530	1455.1	5067.1	1444.8	5191	0	145.77	75.218	163.52	1	1
531	1651.2	5067.1	1826.6	5180.6	0	221.88	122.14	182.26	1	1
532	1651.2	5067.1	1651.2	5005.2	1	61.92	138.41	226.39	-1	NaN
533	639.84	5118.7	712.08	5118.7	0	72.24	NaN	NaN	0	0
534	639.84	5118.7	433.44	5129	0	268.32	80.818	120.71	1	-1
535	712.08	5118.7	794.64	5221.9	0	138.03	74.48	105.05	1	1
536	1093.9	5129	1083.6	5221.9	0	105.78	50.834	103.99	1	1
537	1093.9	5129	1217.8	5232.2	0	184.47	36.508	48.011	1	1
538	2280.7	5139.4	2208.5	5232.2	0	149.64	39.86	46.315	1	-1
539	2280.7	5139.4	2363.3	5232.2	0	127.71	65.999	145.23	0	0
540	1331.3	5160	1444.8	5191	0	126.42	55.037	77.354	1	1
541	1331.3	5160	1217.8	5232.2	0	143.19	29.975	16.479	1	1
542	1837	5170.3	1826.6	5180.6	0	14.19	NaN	NaN	0	0
543	1837	5170.3	1929.8	5252.9	0	127.71	114.37	197.82	1	1
544	1826.6	5180.6	1744.1	5325.1	0	179.31	NaN	NaN	0	0
545	2889.6	5180.6	2879.3	5201.3	0	24.51	133.95	203.75	1	1
546	2889.6	5180.6	3199.2	5325.1	0	377.97	53.849	60.527	1	1
547	1444.8	5191	1568.6	5356.1	0	216.72	101.38	162.6	1	1
548	2879.3	5201.3	2899.9	5345.8	0	170.28	95.957	181.87	1	1
549	2879.3	5201.3	2838	5221.9	1	50.31	105.32	166.79	-1	NaN
550	3281.8	5201.3	3199.2	5325.1	0	163.83	56.631	83.634	1	1
551	3281.8	5201.3	3281.8	5459.3	0	307.02	NaN	NaN	0	0
552	3281.8	5201.3	3312.7	5087.8	1	126.42	86.652	93.709	0	0
553	794.64	5221.9	1083.6	5221.9	0	331.53	80.89	127.17	1	1
554	794.64	5221.9	804.96	5325.1	0	107.07	47.685	92.84	1	1
555	1083.6	5221.9	1186.8	5263.2	0	119.97	138.79	156.5	1	1
556	1217.8	5232.2	1197.1	5252.9	0	29.67	94.194	83.822	0	0
557	2208.5	5232.2	2363.3	5232.2	0	180.6	45.548	108.99	1	1
558	2208.5	5232.2	1929.8	5252.9	0	313.47	184.43	148.74	0	0
559	2363.3	5232.2	2394.2	5283.8	0	64.5	107.49	72.106	1	1
560	1197.1	5252.9	1186.8	5263.2	0	14.19	NaN	NaN	0	0
561	1197.1	5252.9	1248.7	5294.2	0	68.37	59.495	100.92	1	1
562	1929.8	5252.9	2002.1	5356.1	0	132.87	125.46	162.54	1	1
563	1186.8	5263.2	1186.8	5325.1	1	61.92	103.86	77.919	-1	NaN
564	185.76	5283.8	268.32	5314.8	0	95.46	129.34	61.105	1	1
565	185.76	5283.8	20.64	5366.4	1	205.11	69.27	25.307	1	-1
566	2394.2	5283.8	2497.4	5376.7	0	141.9	76.154	166.17	0	0
567	2394.2	5283.8	2373.6	5304.5	1	29.67	115.66	81.051	-1	NaN
568	1248.7	5294.2	1238.4	5376.7	0	86.43	62.94	91.194	1	1
569	1248.7	5294.2	1455.1	5418	0	258	31.045	38.41	1	1
570	268.32	5314.8	505.68	5376.7	0	288.96	79.197	68.184	1	1
571	268.32	5314.8	361.2	5531.5	0	255.42	52.273	57.155	1	1
572	804.96	5325.1	846.24	5376.7	0	68.37	106.33	86.679	1	1
573	804.96	5325.1	588.24	5397.4	0	246.39	54.574	50.54	1	-1
574	1744.1	5325.1	1630.6	5407.7	0	148.35	201.49	88.717	0	0
575	1744.1	5325.1	1857.6	5438.6	0	179.31	38.624	42.157	1	0
576	3199.2	5325.1	3281.8	5459.3	0	168.99	75.054	205.43	1	1
577	2899.9	5345.8	2497.4	5376.7	0	432.15	90.195	17.64	1	-1
578	2899.9	5345.8	2972.2	5490.2	0	174.15	94.987	276.55	1	1
579	1568.6	5356.1	1630.6	5407.7	0	83.85	87.402	110.72	1	1
580	1568.6	5356.1	1455.1	5418	0	139.32	112.49	20.111	1	-1
581	2002.1	5356.1	2084.6	5418	0	108.36	130.52	209.29	1	1
582	2002.1	5356.1	1971.1	5438.6	0	95.46	151.54	169.03	0	0
583	505.68	5376.7	588.24	5397.4	0	91.59	68.393	73.875	1	1
584	846.24	5376.7	1073.3	5438.6	0	261.87	52.096	75.606	1	1
585	846.24	5376.7	846.24	5449	0	72.24	52.453	81.493	0	0
586	1238.4	5376.7	1186.8	5387	0	55.47	132.15	62.231	1	-1
587	1238.4	5376.7	1290	5479.9	0	125.13	64.192	117.65	1	1
588	2497.4	5376.7	2476.8	5438.6	0	70.95	NaN	NaN	0	0
589	1186.8	5387	1073.3	5438.6	0	135.45	34.137	53.381	1	-1
590	1186.8	5387	1186.8	5407.7	1	20.64	47.273	31.655	-1	NaN
591	588.24	5397.4	598.56	5459.3	0	65.79	NaN	NaN	0	0
592	1630.6	5407.7	1661.5	5449	0	54.18	79.357	118.21	1	1
593	1455.1	5418	1290	5479.9	0	197.37	56.723	17.757	1	-1
594	2084.6	5418	2198.2	5469.6	0	135.45	111.32	281.56	1	1
595	2084.6	5418	2053.7	5510.9	0	105.78	517.84	184.02	0	0
596	1073.3	5438.6	1207.4	5531.5	0	172.86	50.783	58.594	1	1
597	1857.6	5438.6	1971.1	5438.6	0	122.55	55.345	8.3922	1	1
598	1857.6	5438.6	1661.5	5449	0	218.01	45.489	9.2793	1	-1
599	1971.1	5438.6	2033	5521.2	0	114.81	34.333	82.14	1	1
600	2476.8	5438.6	2198.2	5469.6	0	317.34	98.019	149.75	0	0
601	2476.8	5438.6	2559.4	5521.2	0	117.39	108.51	248.19	1	1
602	846.24	5449	608.88	5479.9	0	259.29	NaN	NaN	0	0
603	846.24	5449	908.16	5541.8	0	118.68	77.197	83.988	1	1
604	1661.5	5449	1651.2	5541.8	0	96.75	68.229	111.85	1	1
605	598.56	5459.3	608.88	5479.9	0	24.51	97.318	36.324	1	1
606	3281.8	5459.3	3271.4	5500.6	0	45.15	NaN	NaN	0	0
607	2198.2	5469.6	2270.4	5541.8	0	108.36	130.43	271.85	1	1
608	608.88	5479.9	712.08	5676	0	238.65	73.151	153.16	1	1
609	1290	5479.9	1290	5490.2	0	10.32	NaN	NaN	0	0
610	1290	5490.2	1207.4	5531.5	0	99.33	NaN	NaN	0	0
611	1290	5490.2	1382.9	5603.8	0	152.22	95.003	53.027	1	1
612	2972.2	5490.2	2817.4	5531.5	0	171.57	25.325	66.023	1	1
613	2972.2	5490.2	3034.1	5552.2	0	87.72	77.215	308.01	1	1
614	3271.4	5500.6	3085.7	5572.8	0	228.33	41.899	69.214	1	1
615	3271.4	5500.6	3230.2	5696.6	0	230.91	129.28	285.74	1	1
616	2053.7	5510.9	2033	5521.2	0	24.51	NaN	NaN	0	0
617	2053.7	5510.9	2229.1	5634.7	0	227.04	51.072	107.88	1	1
618	2033	5521.2	1981.4	5593.4	0	94.17	33.295	90.397	1	1
619	2559.4	5521.2	2817.4	5531.5	0	304.44	74.166	120.81	1	1
620	2559.4	5521.2	2559.4	5562.5	0	41.28	143.33	143.37	1	1
621	361.2	5531.5	392.16	5603.8	0	85.14	61.838	39.816	1	1
622	1207.4	5531.5	1207.4	5665.7	0	143.19	76.372	31.248	1	1
623	2817.4	5531.5	2817.4	5562.5	0	30.96	NaN	NaN	0	0
624	908.16	5541.8	918.48	5676	0	156.09	61.196	116.31	1	1
625	908.16	5541.8	928.8	5531.5	1	24.51	72.596	171.9	-1	NaN
626	1651.2	5541.8	1506.7	5603.8	0	176.73	60.073	50.325	1	-1
627	1651.2	5541.8	1733.8	5645	0	138.03	86.096	146.18	1	1
628	2270.4	5541.8	2229.1	5634.7	0	109.65	139.27	121.29	1	1
629	2270.4	5541.8	2456.2	5634.7	0	224.46	122.59	161.8	1	1
630	3034.1	5552.2	3085.7	5572.8	0	60.63	109.92	175.88	0	0
631	3034.1	5552.2	3003.1	5655.4	0	116.1	46.966	44.29	1	1
632	2559.4	5562.5	2456.2	5634.7	0	132.87	71.806	266.1	1	-1
633	2559.4	5562.5	2703.8	5634.7	0	174.15	101.34	280.48	1	1
634	2817.4	5562.5	2848.3	5624.4	0	74.82	38.612	20.943	1	1
635	2817.4	5562.5	2703.8	5634.7	0	156.09	55.198	9.0084	1	-1
636	3085.7	5572.8	3137.3	5655.4	0	104.49	179.14	160.14	1	1
637	1981.4	5593.4	1733.8	5645	0	309.6	39.967	38.315	1	-1
638	1981.4	5593.4	1960.8	5748.2	0	171.57	53.542	97.682	1	1
639	392.16	5603.8	350.88	5696.6	0	109.65	56.114	56.787	1	1
640	392.16	5603.8	639.84	5737.9	0	303.15	57.642	56.764	1	1
641	1382.9	5603.8	1403.5	5624.4	0	29.67	152.68	27.682	1	1
642	1382.9	5603.8	1290	5696.6	0	143.19	46.982	16.271	1	1
643	1506.7	5603.8	1403.5	5624.4	0	112.23	NaN	NaN	0	0
644	1506.7	5603.8	1568.6	5696.6	0	118.68	NaN	NaN	0	0
645	2848.3	5624.4	2972.2	5676	0	145.77	61.875	39.94	1	1
646	2848.3	5624.4	2745.1	5696.6	0	132.87	159.72	187.16	0	0
647	2229.1	5634.7	2260.1	5737.9	0	116.1	97.753	194.18	1	1
648	2456.2	5634.7	2507.8	5717.3	0	104.49	39.508	88.837	1	1
649	2703.8	5634.7	2745.1	5696.6	0	78.69	108.99	276.85	1	1
650	1733.8	5645	1764.7	5717.3	0	85.14	93.327	96.291	1	1
651	3003.1	5655.4	3137.3	5655.4	0	159.96	NaN	NaN	0	0
652	3003.1	5655.4	2972.2	5676	0	39.99	145.52	40.796	0	0
653	3137.3	5655.4	3230.2	5696.6	0	118.68	NaN	NaN	0	0
654	1207.4	5665.7	1290	5696.6	0	95.46	83.888	45.157	1	1
655	1207.4	5665.7	959.76	5737.9	0	294.12	51.547	49.234	1	-1
656	712.08	5676	918.48	5676	0	223.17	81.461	53.377	1	1
657	712.08	5676	639.84	5737.9	0	98.04	59.635	48.366	1	-1
658	918.48	5676	959.76	5737.9	0	78.69	78.751	117.19	1	1
659	2972.2	5676	2858.6	5758.6	0	162.54	37.395	147.93	1	-1
660	350.88	5696.6	30.96	5676	1	433.44	110.1	109.32	1	-1
661	1290	5696.6	1434.5	5789.5	1	194.79	54.684	72.062	1	1
662	1568.6	5696.6	1599.6	5789.5	1	158.67	29.541	51.833	1	1
663	2745.1	5696.6	2734.8	5717.3	0	24.51	NaN	NaN	0	0
664	3230.2	5696.6	3323	5758.6	1	118.68	NaN	NaN	0	0
665	1764.7	5717.3	1960.8	5748.2	0	225.75	53.103	106.26	1	1
666	1764.7	5717.3	1733.8	5768.9	1	64.5	NaN	NaN	0	0
667	2507.8	5717.3	2734.8	5717.3	0	252.84	94.291	86.015	1	1
668	2507.8	5717.3	2260.1	5737.9	0	282.51	NaN	NaN	0	0
669	2734.8	5717.3	2807	5758.6	0	89.01	168.12	208.23	0	0
670	639.84	5737.9	639.84	5768.9	1	30.96	NaN	NaN	0	0
671	959.76	5737.9	949.44	5779.2	1	45.15	NaN	NaN	-1	NaN
672	2260.1	5737.9	2249.8	5737.9	1	10.32	NaN	NaN	0	0
673	1960.8	5748.2	2074.3	5789.5	1	130.29	NaN	NaN	0	0
674	2807	5758.6	2858.6	5758.6	0	68.37	NaN	NaN	0	0
675	2807	5758.6	2827.7	5737.9	1	29.67	NaN	NaN	0	0
676	2858.6	5758.6	2858.6	5737.9	1	20.64	NaN	NaN	0	0
677	237.36	2414.9	144.48	2466.5	0	156.09	60.261	67.201	1	1
678	1186.8	2848.3	1537.7	3075.4	0	474.72	66.584	184.88	1	1
679	2714.2	4324.1	2858.6	4571.8	0	583.08	46.111	74.081	1	1
680	361.2	5531.5	350.88	5696.6	0	221.88	43.935	22.754	1	1
681	505.68	5376.7	598.56	5459.3	0	180.6	45.3	30.286	1	1
682	1403.5	5624.4	1568.6	5696.6	0	238.65	30.117	7.3052	1	1
