# Supplementary material for: Quantification of Blood Flow and Topology in Developing Vascular Networks
Source: PLoS One. 2014 May 13;9(5):e96856. doi: 10.1371/journal.pone.0096856 (PMC4019654; doi:10.1371/journal.pone.0096856)
Supplement: File S1 — Data on vessel segment characteristics and network topology for every embryo for both measurement series T1 and T2. (ZIP) [file pone.0096856.s002.zip › VesselSegmentCharacteristics_embryo7_T2.csv]

n	x1	y1	x2	y2	endpoint	L	V_cl	D	quantified	flow_direction
1	1001	30.96	1042.3	134.16	0	119.97	35.349	28.684	1	-1
2	1001	30.96	939.12	10.32	1	70.95	NaN	NaN	0	0
3	1001	30.96	1114.6	30.96	1	122.55	NaN	NaN	0	0
4	1702.8	30.96	1682.2	92.88	0	70.95	41.494	53.706	1	1
5	1702.8	30.96	2136.2	175.44	0	501.81	68.233	194.98	1	-1
6	1702.8	30.96	1620.2	10.32	1	91.59	NaN	NaN	0	0
7	2363.3	41.28	2549	165.12	0	237.36	35.126	65.406	1	1
8	2363.3	41.28	2332.3	216.72	0	197.37	39.795	203.56	1	-1
9	2363.3	41.28	2342.6	20.64	1	29.67	NaN	NaN	0	0
10	2765.8	61.92	2817.4	113.52	0	78.69	66.525	133.76	1	1
11	2765.8	61.92	2611	134.16	0	190.92	59.392	73.595	1	-1
12	2765.8	61.92	2745.1	20.64	1	55.47	NaN	NaN	0	0
13	3209.5	61.92	3106.3	123.84	0	129	43.827	224.42	1	1
14	3209.5	61.92	3178.6	20.64	1	60.63	28.415	104.52	1	-1
15	3209.5	61.92	3302.4	92.88	1	105.78	NaN	NaN	0	0
16	1682.2	92.88	1475.8	123.84	0	228.33	45.648	38.714	1	1
17	1682.2	92.88	1940.2	247.68	0	334.11	30.119	5.2655	1	-1
18	2817.4	113.52	2951.5	196.08	0	168.99	62.011	124.59	1	1
19	2817.4	113.52	2755.4	350.88	0	272.19	32.264	37.53	1	-1
20	1475.8	123.84	1465.4	196.08	0	76.11	NaN	NaN	0	0
21	1475.8	123.84	1207.4	10.32	1	323.79	30.532	47.24	1	1
22	3106.3	123.84	3137.3	165.12	0	54.18	71.632	199.14	1	1
23	3106.3	123.84	3023.8	30.96	1	132.87	49.361	181.93	1	-1
24	1042.3	134.16	1124.9	237.36	0	143.19	37.772	71.852	1	-1
25	1042.3	134.16	1001	278.64	0	161.25	27.223	54.41	1	-1
26	2611	134.16	2549	165.12	0	74.82	59.023	66.579	1	-1
27	2611	134.16	2641.9	392.16	0	296.7	35.177	59.677	1	-1
28	1166.2	165.12	1465.4	196.08	0	321.21	37.307	50	1	-1
29	1166.2	165.12	1104.2	103.2	1	87.72	NaN	NaN	0	0
30	2549	165.12	2394.2	278.64	0	207.69	36.039	67.189	1	-1
31	3137.3	165.12	3044.4	237.36	0	122.55	59.932	124.02	1	-1
32	3137.3	165.12	3323	319.92	1	273.48	82.848	210.76	1	1
33	2136.2	175.44	2239.4	247.68	0	153.51	34.195	56.206	1	-1
34	2136.2	175.44	2136.2	258	0	82.56	NaN	NaN	0	0
35	1465.4	196.08	1506.7	237.36	0	58.05	33.384	41.864	1	-1
36	2951.5	196.08	3044.4	237.36	0	109.65	73.302	159.56	1	1
37	2951.5	196.08	2889.6	288.96	0	118.68	32.363	52.068	1	-1
38	2332.3	216.72	2239.4	247.68	0	105.78	NaN	NaN	0	0
39	2332.3	216.72	2394.2	278.64	0	87.72	32.468	56.168	1	-1
40	1124.9	237.36	1052.6	309.6	0	108.36	NaN	NaN	0	0
41	1124.9	237.36	1135.2	247.68	1	14.19	NaN	NaN	0	0
42	1506.7	237.36	1940.2	247.68	0	479.88	50.097	62.373	1	-1
43	3044.4	237.36	3168.2	361.2	0	180.6	40.631	97.041	1	1
44	82.56	247.68	134.16	288.96	0	68.37	223.29	112.35	0	0
45	82.56	247.68	30.96	175.44	1	99.33	166.26	678.74	1	1
46	82.56	247.68	10.32	299.28	1	94.17	NaN	NaN	-1	NaN
47	1940.2	247.68	2136.2	258	0	208.98	53.415	57.61	1	-1
48	2239.4	247.68	2208.5	309.6	0	74.82	134.64	205.73	0	0
49	2136.2	258	2208.5	309.6	0	99.33	97.892	208.29	1	-1
50	1001	278.64	1052.6	309.6	0	64.5	NaN	NaN	0	0
51	1001	278.64	691.44	20.64	1	428.28	83.752	124.79	1	1
52	2394.2	278.64	2487.1	454.08	0	214.14	43.742	125.13	1	-1
53	134.16	288.96	247.68	299.28	0	135.45	187.42	836.75	1	-1
54	134.16	288.96	51.6	443.76	1	189.63	107.98	463.1	1	1
55	2889.6	288.96	2755.4	350.88	0	174.15	38.984	122.21	1	-1
56	2889.6	288.96	2951.5	350.88	0	94.17	27.41	36.963	1	1
57	247.68	299.28	340.56	299.28	0	101.91	168.23	905.09	1	-1
58	247.68	299.28	247.68	474.72	0	184.47	28.432	99.162	0	0
59	340.56	299.28	753.36	423.12	0	472.14	172.23	876.77	1	-1
60	340.56	299.28	247.68	474.72	0	238.65	43.011	87.124	1	1
61	1052.6	309.6	1063	443.76	0	163.83	248.72	653.23	1	-1
62	2208.5	309.6	2311.7	392.16	0	138.03	107.9	272.42	1	-1
63	2755.4	350.88	2703.8	412.8	0	83.85	31.646	231.62	1	-1
64	2951.5	350.88	2879.3	423.12	0	108.36	43.1	87.488	0	0
65	2951.5	350.88	3044.4	423.12	0	122.55	54.372	123.49	1	1
66	3168.2	361.2	3219.8	381.84	0	60.63	NaN	NaN	0	0
67	3168.2	361.2	3157.9	412.8	0	55.47	192.49	104.23	1	1
68	3219.8	381.84	3188.9	433.44	0	64.5	103.87	127.5	1	-1
69	3219.8	381.84	3302.4	402.48	1	91.59	NaN	NaN	0	0
70	2311.7	392.16	2487.1	454.08	0	218.01	107.75	268.3	1	-1
71	2311.7	392.16	2394.2	567.6	0	224.46	26.567	28.474	1	0
72	2641.9	392.16	2703.8	412.8	0	70.95	129.37	111.11	1	1
73	2641.9	392.16	2600.6	516	0	140.61	37.48	107.55	1	-1
74	2703.8	412.8	2714.2	536.64	0	127.71	NaN	NaN	0	0
75	3157.9	412.8	3044.4	423.12	0	117.39	58.838	160.39	1	-1
76	3157.9	412.8	3188.9	433.44	0	39.99	67.408	132.5	1	1
77	753.36	423.12	1063	443.76	0	344.43	184.85	862.13	1	-1
78	753.36	423.12	650.16	629.52	0	255.42	80.039	414.73	1	1
79	2879.3	423.12	3013.4	495.36	0	163.83	47.556	179.8	1	1
80	2879.3	423.12	2714.2	536.64	0	218.01	45.247	352.57	1	-1
81	3044.4	423.12	3013.4	495.36	0	85.14	NaN	NaN	0	0
82	3188.9	433.44	3292.1	588.24	1	197.37	66.864	147.5	1	1
83	1063	443.76	1764.7	753.36	0	829.47	187.26	728.4	1	-1
84	2487.1	454.08	2600.6	516	0	139.32	112.05	249.03	1	-1
85	247.68	474.72	206.4	629.52	0	187.05	25.044	157.86	1	1
86	3013.4	495.36	3168.2	619.2	0	224.46	33.779	49.212	1	1
87	2600.6	516	2693.5	567.6	0	114.81	116.31	256.28	1	-1
88	2714.2	536.64	2693.5	567.6	0	39.99	238.16	229.29	0	0
89	2394.2	567.6	2270.4	660.48	0	162.54	31.76	5.3026	1	1
90	2394.2	567.6	2549	681.12	0	220.59	37.018	38.227	1	1
91	2693.5	567.6	3023.8	732.72	0	398.61	99.632	272.21	1	-1
92	3168.2	619.2	3023.8	732.72	0	230.91	51.118	300.91	1	-1
93	3168.2	619.2	3302.4	660.48	1	168.99	61.929	239.48	1	1
94	206.4	629.52	650.16	629.52	0	486.33	69.802	330.79	1	-1
95	206.4	629.52	103.2	825.6	0	319.92	67.403	377.82	1	1
96	650.16	629.52	639.84	712.08	0	95.46	NaN	NaN	0	0
97	2270.4	660.48	2549	681.12	0	334.11	44.731	23.59	1	1
98	2270.4	660.48	2125.9	536.64	1	214.14	35.781	33.266	1	-1
99	2549	681.12	3013.4	918.48	0	621.78	41.851	41.662	1	1
100	639.84	712.08	412.8	794.64	0	278.64	64.031	317.42	1	1
101	639.84	712.08	743.04	866.88	0	203.82	35.371	83.004	1	1
102	3023.8	732.72	3106.3	908.16	0	210.27	276.52	1493.2	1	-1
103	1764.7	753.36	2249.8	939.12	0	576.63	179.7	738.76	1	-1
104	1764.7	753.36	1362.2	1021.7	0	562.44	54.827	238.05	1	1
105	412.8	794.64	258	815.28	0	171.57	60.54	225.17	1	1
106	412.8	794.64	546.96	877.2	0	180.6	39.844	49.537	1	-1
107	258	815.28	103.2	825.6	0	176.73	52.02	288.47	1	1
108	258	815.28	371.52	1032	0	263.16	29.041	72.041	1	1
109	103.2	825.6	144.48	908.16	0	105.78	29.39	137.65	1	1
110	743.04	866.88	546.96	877.2	0	218.01	59.168	90.243	1	1
111	743.04	866.88	1124.9	732.72	1	504.39	44.124	78.929	1	-1
112	546.96	877.2	516	1011.4	0	156.09	34.554	96.864	1	1
113	3219.8	897.84	3137.3	928.8	0	95.46	230.03	1473.5	1	1
114	3219.8	897.84	3312.7	753.36	1	183.18	234.53	1419.8	1	-1
115	3219.8	897.84	3302.4	980.4	1	122.55	233.08	1444.9	1	-1
116	144.48	908.16	154.8	1114.6	0	219.3	51.782	124.39	1	1
117	144.48	908.16	154.8	897.84	1	14.19	NaN	NaN	0	0
118	3106.3	908.16	3075.4	928.8	0	39.99	198.16	1990.1	1	1
119	3106.3	908.16	3137.3	928.8	0	39.99	220.73	1537.2	1	-1
120	3013.4	918.48	3075.4	928.8	0	65.79	164.72	2461.2	1	-1
121	3013.4	918.48	2961.8	959.76	0	68.37	160.67	2336.7	1	1
122	3075.4	928.8	3085.7	1155.8	0	239.94	211.11	2127.9	1	1
123	3137.3	928.8	3230.2	1114.6	0	251.55	246.35	1887.7	1	1
124	2249.8	939.12	2518.1	1001	0	310.89	211.13	1489.8	1	-1
125	2249.8	939.12	2002.1	1145.5	0	345.72	148	1824.3	1	1
126	1238.4	949.44	1362.2	1021.7	0	153.51	46.158	210.97	1	-1
127	1238.4	949.44	670.8	1124.9	0	639.84	47.383	240.22	1	1
128	1238.4	949.44	1579	815.28	1	441.18	34.712	12.539	1	-1
129	2703.8	949.44	2961.8	959.76	0	287.67	166.7	2478.5	1	-1
130	2703.8	949.44	2518.1	1001	0	232.2	222.69	1601.4	1	1
131	2703.8	949.44	2755.4	1228.1	0	345.72	28.944	84.752	1	1
132	2961.8	959.76	2848.3	1166.2	0	277.35	44.864	179.06	1	1
133	2518.1	1001	2466.5	1166.2	0	187.05	134.94	834.2	1	1
134	516	1011.4	371.52	1032	0	153.51	74.563	299.45	1	1
135	516	1011.4	670.8	1124.9	0	201.24	64.932	314.25	1	-1
136	1362.2	1021.7	1393.2	1279.7	0	279.93	179.27	1910.7	1	1
137	371.52	1032	350.88	1073.3	0	50.31	49.538	284.22	1	1
138	350.88	1073.3	154.8	1114.6	0	212.85	64.189	362.95	1	1
139	350.88	1073.3	670.8	1124.9	0	379.26	55.003	46.632	1	-1
140	3292.1	1104.2	3230.2	1114.6	0	65.79	35.849	230.67	1	-1
141	3292.1	1104.2	3292.1	1093.9	1	10.32	NaN	NaN	0	0
142	3292.1	1104.2	3302.4	1114.6	1	14.19	NaN	NaN	0	0
143	154.8	1114.6	103.2	1166.2	0	73.53	174.58	593.4	1	1
144	3230.2	1114.6	3085.7	1155.8	0	161.25	40.778	139.31	1	-1
145	2002.1	1145.5	1785.4	1217.8	0	255.42	157.89	1900.4	1	1
146	2002.1	1145.5	2022.7	1248.7	1	112.23	167.98	1883.7	-1	NaN
147	3085.7	1155.8	3096	1300.3	0	148.35	54.434	675.32	1	1
148	61.92	1166.2	103.2	1166.2	0	50.31	124.26	683.07	1	-1
149	61.92	1166.2	30.96	1114.6	1	64.5	106.77	717.59	1	1
150	61.92	1166.2	10.32	1217.8	1	73.53	NaN	NaN	-1	NaN
151	103.2	1166.2	361.2	1269.4	0	300.57	109.64	720.32	1	-1
152	2466.5	1166.2	2580	1259	0	158.67	261.83	256.4	0	0
153	2466.5	1166.2	2291	1321	0	239.94	142.47	823.05	1	1
154	2848.3	1166.2	2755.4	1228.1	0	118.68	24.841	81.774	1	1
155	1785.4	1217.8	1744.1	1248.7	0	54.18	156.19	1956.9	1	1
156	1785.4	1217.8	1785.4	1124.9	1	92.88	156.83	1944.6	-1	NaN
157	2755.4	1228.1	2745.1	1269.4	0	45.15	56.882	132.1	1	1
158	1640.9	1248.7	1744.1	1248.7	0	112.23	160.13	1832.3	1	-1
159	1640.9	1248.7	1393.2	1279.7	0	269.61	169.45	1683.7	1	1
160	1640.9	1248.7	1640.9	1166.2	1	82.56	166.72	1807.2	-1	NaN
161	1744.1	1248.7	1744.1	1341.6	1	92.88	168.65	1771.1	-1	NaN
162	2580	1259	2745.1	1269.4	0	187.05	39.274	275.02	-1	NaN
163	2580	1259	2631.6	1465.4	0	279.93	30.723	155.79	1	1
164	361.2	1269.4	712.08	1434.5	0	425.7	116.9	680.95	1	-1
165	361.2	1269.4	330.24	1465.4	0	218.01	120.45	615.81	1	1
166	2745.1	1269.4	2786.4	1351.9	0	99.33	54.696	238.46	1	1
167	1393.2	1279.7	1135.2	1362.2	0	292.83	168.1	1706.3	1	1
168	3096	1300.3	3240.5	1300.3	0	153.51	36.78	187.63	1	1
169	3096	1300.3	3065	1341.6	0	54.18	55.568	470.28	1	1
170	3240.5	1300.3	3292.1	1331.3	0	64.5	43.578	128.21	1	1
171	3240.5	1300.3	3240.5	1290	1	10.32	NaN	NaN	0	0
172	2291	1321	1950.5	1475.8	0	405.06	120.64	814.08	1	1
173	2291	1321	2342.6	1537.7	0	238.65	91.105	469.35	1	1
174	3292.1	1331.3	3302.4	1321	1	14.19	NaN	NaN	0	0
175	3292.1	1331.3	3312.7	1413.8	1	91.59	35.195	166.71	1	1
176	3065	1341.6	3023.8	1444.8	0	135.45	59.888	308.08	1	1
177	3065	1341.6	3157.9	1486.1	0	203.82	30.935	200.33	1	1
178	2786.4	1351.9	2734.8	1444.8	0	114.81	65.677	308.69	1	1
179	1135.2	1362.2	908.16	1424.2	0	252.84	157.1	2191.2	1	1
180	1135.2	1362.2	1114.6	1599.6	0	286.38	159.49	1934.3	1	1
181	908.16	1424.2	712.08	1434.5	0	208.98	172.73	1900.6	1	1
182	908.16	1424.2	1114.6	1599.6	0	334.11	31.93	57.817	1	1
183	82.56	1434.5	330.24	1465.4	0	269.61	123.61	789.36	1	-1
184	82.56	1434.5	20.64	1310.6	1	149.64	30.472	80.531	1	1
185	82.56	1434.5	61.92	1475.8	1	50.31	128.41	647.94	1	1
186	712.08	1434.5	681.12	1475.8	0	54.18	373.64	1145.3	1	1
187	2734.8	1444.8	2631.6	1465.4	0	112.23	46.381	148.05	1	-1
188	2734.8	1444.8	2827.7	1640.9	0	234.78	49.647	427.86	1	1
189	3023.8	1444.8	3157.9	1486.1	0	150.93	36.819	257.57	1	1
190	3023.8	1444.8	3023.8	1651.2	0	258	55.314	343.28	1	1
191	330.24	1465.4	412.8	1527.4	0	108.36	277.27	1178.1	1	-1
192	2631.6	1465.4	2559.4	1609.9	0	174.15	32.879	94.67	1	-1
193	681.12	1475.8	412.8	1527.4	0	297.99	143.16	2118.2	1	1
194	681.12	1475.8	588.24	1837	0	442.47	80.962	444.47	1	1
195	1950.5	1475.8	1960.8	1589.3	0	126.42	71.545	664.97	1	1
196	1950.5	1475.8	1609.9	1609.9	0	428.28	111.76	778.81	1	1
197	3157.9	1486.1	3137.3	1568.6	0	91.59	51.713	323.1	1	1
198	412.8	1527.4	319.92	1754.4	0	265.74	152.78	1524.7	1	1
199	2342.6	1537.7	2497.4	1537.7	0	171.57	66.05	535.42	1	1
200	2342.6	1537.7	2301.4	1599.6	0	78.69	59.472	469.79	1	1
201	2497.4	1537.7	2559.4	1609.9	0	98.04	62.422	428.92	1	1
202	2497.4	1537.7	2507.8	1506.7	1	34.83	73.248	479.29	-1	NaN
203	3137.3	1568.6	3230.2	1640.9	0	129	83.793	153.95	1	1
204	3137.3	1568.6	3023.8	1651.2	0	148.35	42.277	57.072	1	1
205	1960.8	1589.3	1971.1	1837	0	294.12	74.092	920.98	1	1
206	1960.8	1589.3	1929.8	1609.9	1	39.99	71.017	1001.2	-1	NaN
207	1114.6	1599.6	1145.5	1692.5	0	105.78	NaN	NaN	0	0
208	2301.4	1599.6	2136.2	1661.5	0	190.92	49.98	300.49	1	1
209	2301.4	1599.6	2332.3	1826.6	0	256.71	49.294	383.78	1	1
210	1609.9	1609.9	1145.5	1692.5	0	516	81.783	532.58	1	1
211	1609.9	1609.9	1713.1	1795.7	0	228.33	87.955	711.76	1	1
212	2559.4	1609.9	2641.9	1754.4	0	179.31	60.852	663.97	1	1
213	3292.1	1620.2	3230.2	1640.9	0	70.95	NaN	NaN	0	0
214	3292.1	1620.2	3292.1	1682.2	0	70.95	46.29	440.67	1	1
215	3292.1	1620.2	3323	1537.7	1	95.46	NaN	NaN	0	0
216	2827.7	1640.9	2848.3	1651.2	0	24.51	60.364	363.29	1	1
217	2827.7	1640.9	2641.9	1754.4	0	245.1	28.861	208.93	1	-1
218	3230.2	1640.9	3292.1	1682.2	0	85.14	34.728	290.11	1	1
219	2848.3	1651.2	3013.4	1744.1	0	203.82	61.439	548.07	1	1
220	2848.3	1651.2	2910.2	1630.6	1	78.69	NaN	NaN	-1	NaN
221	3023.8	1651.2	3013.4	1744.1	0	114.81	59.046	411.73	1	1
222	2136.2	1661.5	2249.8	1960.8	0	381.84	53.501	326.27	1	1
223	2136.2	1661.5	2105.3	1537.7	1	153.51	NaN	NaN	0	0
224	3292.1	1682.2	3312.7	1754.4	1	81.27	NaN	NaN	0	0
225	1145.5	1692.5	980.4	1826.6	0	227.04	90.294	575.04	1	1
226	154.8	1733.8	319.92	1754.4	0	190.92	30.371	98.076	0	0
227	154.8	1733.8	51.6	1950.5	0	259.29	37.29	41.097	1	1
228	154.8	1733.8	20.64	1764.7	1	190.92	40.496	46.112	1	1
229	3013.4	1744.1	3065	1857.6	0	135.45	64.589	973.93	1	1
230	319.92	1754.4	340.56	1878.2	0	132.87	141.31	1549.3	1	1
231	2641.9	1754.4	2683.2	1878.2	0	140.61	59.028	619.54	1	1
232	1713.1	1795.7	1971.1	1837	0	283.8	45.157	310.91	1	1
233	1713.1	1795.7	1682.2	1867.9	0	85.14	86.832	784.21	1	1
234	980.4	1826.6	629.52	1878.2	0	389.58	44.791	42.292	1	-1
235	980.4	1826.6	980.4	1888.6	0	61.92	101.28	551.54	1	1
236	2332.3	1826.6	2435.5	1847.3	0	112.23	40.63	65.545	1	1
237	2332.3	1826.6	2249.8	1960.8	0	174.15	44.745	382.53	1	1
238	588.24	1837	340.56	1878.2	0	264.45	74.636	340.92	1	1
239	588.24	1837	629.52	1878.2	0	58.05	155.36	272.27	1	1
240	1971.1	1837	1971.1	2022.7	0	202.53	88.249	756.63	1	1
241	2435.5	1847.3	2683.2	1888.6	0	290.25	48.5	52.834	1	1
242	2435.5	1847.3	2672.9	2033	0	396.03	43.509	58.674	1	1
243	3065	1857.6	3168.2	1909.2	0	125.13	64.019	519.54	1	1
244	3065	1857.6	3013.4	1929.8	0	94.17	39.736	846.01	1	1
245	1682.2	1867.9	1382.9	2033	0	374.1	97.047	654.13	1	1
246	1682.2	1867.9	1960.8	2033	0	353.46	26.956	18.361	1	1
247	340.56	1878.2	278.64	1971.1	0	118.68	158.51	1507.8	1	1
248	629.52	1878.2	660.48	2002.1	0	136.74	61.197	159.17	1	1
249	2683.2	1878.2	2683.2	1888.6	0	10.32	NaN	NaN	0	0
250	2683.2	1878.2	3013.4	1929.8	0	368.94	38.208	337.11	1	1
251	980.4	1888.6	980.4	1971.1	0	91.59	86.571	703.17	1	1
252	980.4	1888.6	825.6	2084.6	0	283.8	114.67	624.05	1	1
253	2683.2	1888.6	2672.9	2033	0	157.38	62.232	455.26	1	1
254	3168.2	1909.2	3292.1	2002.1	0	168.99	54.517	1032.6	1	1
255	3168.2	1909.2	3116.6	2022.7	0	135.45	NaN	NaN	0	0
256	3013.4	1929.8	3116.6	2022.7	0	148.35	72.716	439.51	1	1
257	51.6	1950.5	268.32	1981.4	0	238.65	108.17	594.27	1	-1
258	51.6	1950.5	10.32	1919.5	1	54.18	103.78	692.53	1	1
259	2249.8	1960.8	2311.7	2115.6	0	180.6	67.73	491.8	1	1
260	278.64	1971.1	268.32	1981.4	0	14.19	NaN	NaN	0	0
261	980.4	1971.1	939.12	2043.4	0	89.01	86.017	651.31	1	1
262	980.4	1971.1	1032	1981.4	1	55.47	101.4	671.17	0	0
263	268.32	1981.4	278.64	2115.6	0	138.03	139.35	1216.1	1	1
264	660.48	2002.1	774	2125.9	0	194.79	32.357	170.86	1	1
265	660.48	2002.1	546.96	2208.5	0	252.84	49.72	137.26	1	1
266	3292.1	2002.1	3312.7	1981.4	1	29.67	NaN	NaN	-1	NaN
267	3292.1	2002.1	3312.7	2064	1	70.95	28.41	789.92	1	-1
268	1971.1	2022.7	1960.8	2033	0	14.19	NaN	NaN	0	0
269	1971.1	2022.7	2043.4	2136.2	0	143.19	57.892	697.52	1	1
270	3116.6	2022.7	3209.5	2198.2	0	214.14	77.097	471.79	1	1
271	1382.9	2033	1382.9	2084.6	0	51.6	333.42	468.73	1	1
272	1382.9	2033	1104.2	2146.6	0	366.36	81.619	473.41	1	1
273	1960.8	2033	1919.5	2136.2	0	119.97	68.462	670.1	1	1
274	2672.9	2033	3023.8	2291	0	469.56	65.009	649.48	1	1
275	939.12	2043.4	908.16	2064	0	39.99	92.824	676.67	1	1
276	939.12	2043.4	1011.4	2208.5	0	194.79	146.17	557.63	1	1
277	908.16	2064	825.6	2084.6	0	91.59	81.914	807.78	1	1
278	908.16	2064	908.16	2115.6	1	51.6	89.364	709.77	-1	NaN
279	825.6	2084.6	774	2125.9	0	68.37	81.106	790.59	1	1
280	1382.9	2084.6	1300.3	2146.6	0	108.36	26.348	73.941	1	1
281	1382.9	2084.6	1609.9	2280.7	0	326.37	68.906	616.29	1	1
282	278.64	2115.6	433.44	2177.5	0	180.6	68.482	321.59	1	1
283	278.64	2115.6	165.12	2270.4	0	201.24	132.27	1506.1	1	1
284	2311.7	2115.6	2095	2187.8	0	255.42	51.436	338.93	1	-1
285	2311.7	2115.6	2507.8	2249.8	0	251.55	85.594	712.94	1	1
286	774	2125.9	660.48	2270.4	0	197.37	101.71	657.04	1	1
287	1919.5	2136.2	2043.4	2136.2	0	132.87	NaN	NaN	0	0
288	1919.5	2136.2	2074.3	2445.8	0	397.32	69.798	848.32	1	1
289	2043.4	2136.2	2095	2187.8	0	73.53	65.589	594.09	1	1
290	1104.2	2146.6	1207.4	2198.2	0	125.13	48.717	351.43	1	1
291	1104.2	2146.6	1011.4	2208.5	0	118.68	76.676	602.31	1	1
292	1300.3	2146.6	1238.4	2167.2	0	85.14	NaN	NaN	0	0
293	1238.4	2167.2	1207.4	2198.2	0	43.86	NaN	NaN	0	0
294	433.44	2177.5	474.72	2239.4	0	78.69	80.675	553.37	1	1
295	2095	2187.8	2156.9	2342.6	0	180.6	35.441	228.22	1	1
296	1207.4	2198.2	1207.4	2218.8	0	20.64	45.914	275.16	0	0
297	3209.5	2198.2	3199.2	2311.7	0	117.39	NaN	NaN	0	0
298	3209.5	2198.2	3302.4	2146.6	1	135.45	64.606	405.54	1	1
299	546.96	2208.5	474.72	2239.4	0	85.14	619.7	680.85	1	1
300	546.96	2208.5	660.48	2270.4	0	139.32	NaN	NaN	0	0
301	1011.4	2208.5	990.72	2239.4	0	39.99	83.175	683.53	1	1
302	1207.4	2218.8	1403.5	2311.7	0	263.16	30.798	63.768	1	1
303	1207.4	2218.8	1145.5	2332.3	0	139.32	42.215	261.47	1	1
304	474.72	2239.4	299.28	2456.2	0	295.41	82.605	382.99	1	1
305	990.72	2239.4	1001	2373.6	0	156.09	72.624	645.53	1	1
306	990.72	2239.4	743.04	2476.8	0	494.07	41.071	75.826	1	1
307	2507.8	2249.8	2497.4	2342.6	0	96.75	57.619	411.21	1	1
308	2507.8	2249.8	2817.4	2456.2	0	407.64	73.148	922.53	1	1
309	82.56	2260.1	165.12	2270.4	0	95.46	NaN	NaN	0	0
310	82.56	2260.1	72.24	2353	0	105.78	77.105	434.88	1	1
311	82.56	2260.1	41.28	2239.4	1	50.31	NaN	NaN	0	0
312	165.12	2270.4	165.12	2332.3	0	70.95	130.92	1107.6	1	1
313	660.48	2270.4	743.04	2476.8	0	269.61	90.809	685.45	1	1
314	1609.9	2280.7	1764.7	2342.6	0	180.6	54.641	396.22	1	1
315	1609.9	2280.7	1589.3	2466.5	0	211.56	66.279	341.06	1	1
316	3023.8	2291	3199.2	2311.7	0	201.24	56.558	675.63	1	1
317	3023.8	2291	3044.4	2414.9	0	132.87	NaN	NaN	0	0
318	1403.5	2311.7	1475.8	2518.1	0	245.1	35.773	109.68	1	1
319	1403.5	2311.7	1434.5	2249.8	1	74.82	69.212	42.229	1	-1
320	3199.2	2311.7	3209.5	2322	0	14.19	NaN	NaN	0	0
321	3209.5	2322	3188.9	2435.5	0	122.55	67.3	437.67	1	1
322	3209.5	2322	3302.4	2383.9	1	125.13	37.506	391.54	1	1
323	165.12	2332.3	72.24	2353	0	109.65	86.827	835.76	1	1
324	165.12	2332.3	299.28	2456.2	0	197.37	106.38	1078.4	1	1
325	1145.5	2332.3	1135.2	2456.2	0	145.77	NaN	NaN	0	0
326	1764.7	2342.6	2053.7	2528.4	0	366.36	42.715	352.44	1	1
327	1764.7	2342.6	1837	2260.1	1	139.32	NaN	NaN	0	0
328	2156.9	2342.6	2497.4	2342.6	0	357.33	44.513	243.31	1	1
329	2156.9	2342.6	2125.9	2425.2	0	95.46	37.248	417.74	1	1
330	2497.4	2342.6	2672.9	2487.1	0	241.23	58.983	466.48	1	1
331	72.24	2353	268.32	3034.1	0	927.51	49.072	74.976	1	0
332	1001	2373.6	970.08	2476.8	0	125.13	86.658	609.89	1	1
333	3044.4	2414.9	3044.4	2425.2	0	10.32	NaN	NaN	0	0
334	3044.4	2414.9	2817.4	2456.2	0	261.87	55.907	418.1	1	-1
335	2125.9	2425.2	2074.3	2445.8	0	60.63	269.75	483.4	1	-1
336	2125.9	2425.2	2476.8	2590.3	0	428.28	54.101	469.46	1	1
337	3044.4	2425.2	3188.9	2435.5	0	157.38	62.737	404.05	1	1
338	3044.4	2425.2	3034.1	2456.2	1	34.83	73.338	370.98	-1	NaN
339	3188.9	2435.5	3312.7	2734.8	1	376.68	65.514	517.13	1	1
340	2074.3	2445.8	2053.7	2528.4	0	99.33	69.395	811.97	1	1
341	299.28	2456.2	454.08	2611	0	219.3	117.44	1115.1	1	1
342	1135.2	2456.2	1228.1	2734.8	0	334.11	49.083	426.45	1	1
343	2817.4	2456.2	2796.7	2476.8	0	29.67	355.45	485.19	1	1
344	1589.3	2466.5	1475.8	2518.1	0	135.45	61.936	432.8	1	1
345	1589.3	2466.5	2053.7	2559.4	0	519.87	34.656	102.98	1	1
346	743.04	2476.8	825.6	2600.6	0	158.67	83.518	486.2	1	1
347	970.08	2476.8	918.48	2538.7	0	83.85	80.666	680.73	1	1
348	2796.7	2476.8	2672.9	2487.1	0	127.71	NaN	NaN	0	0
349	2796.7	2476.8	2827.7	2590.3	0	126.42	112.24	605.29	1	1
350	2672.9	2487.1	2662.6	2538.7	0	55.47	53.983	277.94	1	1
351	1475.8	2518.1	1455.1	2600.6	0	99.33	60.507	588.68	1	1
352	2053.7	2528.4	2053.7	2559.4	0	30.96	86.021	813.79	1	1
353	918.48	2538.7	825.6	2600.6	0	125.13	87.099	508.63	1	1
354	918.48	2538.7	1063	2714.2	0	291.54	38.541	103.51	1	1
355	2662.6	2538.7	2476.8	2590.3	0	215.43	33.365	101.68	1	1
356	2662.6	2538.7	2827.7	2590.3	0	210.27	51.597	222.9	1	1
357	2053.7	2559.4	2115.6	2611	0	83.85	85.922	817.63	1	1
358	2476.8	2590.3	2518.1	2693.5	0	119.97	80.748	356.37	1	1
359	2827.7	2590.3	2992.8	2734.8	0	230.91	81.352	858.43	1	1
360	825.6	2600.6	835.92	2631.6	0	34.83	147.79	661.01	1	1
361	1455.1	2600.6	1434.5	2631.6	0	39.99	48.129	402	1	1
362	1455.1	2600.6	1620.2	2662.6	0	190.92	48.158	296.79	1	1
363	454.08	2611	546.96	2745.1	0	172.86	129.58	1149.1	1	1
364	2115.6	2611	2156.9	2683.2	0	89.01	121.58	739.73	1	1
365	2115.6	2611	2115.6	2538.7	1	72.24	95.213	929.01	-1	NaN
366	835.92	2631.6	949.44	2745.1	0	166.41	75.275	717.6	1	1
367	835.92	2631.6	887.52	2807	0	221.88	76.057	670.67	1	1
368	1434.5	2631.6	1341.6	2714.2	0	228.33	48.129	348.29	1	1
369	1434.5	2631.6	1558.3	2714.2	0	158.67	48.279	408.49	1	1
370	1620.2	2662.6	1558.3	2714.2	0	89.01	NaN	NaN	0	0
371	1620.2	2662.6	1754.4	2714.2	0	156.09	44.991	160.76	1	1
372	2156.9	2683.2	2198.2	2714.2	0	54.18	124.48	548.47	1	1
373	2156.9	2683.2	2136.2	2745.1	0	70.95	172.34	479.59	1	1
374	2518.1	2693.5	2466.5	2807	0	140.61	34.196	307.9	1	1
375	2518.1	2693.5	2879.3	2838	0	420.54	43.931	262.52	1	1
376	1063	2714.2	970.08	2755.4	0	109.65	259.41	557	1	-1
377	1063	2714.2	1228.1	2765.8	0	201.24	30.244	112.54	1	1
378	1341.6	2714.2	1321	2734.8	0	29.67	NaN	NaN	0	0
379	1341.6	2714.2	1496.4	2776.1	0	180.6	47.523	464.29	1	1
380	1558.3	2714.2	1496.4	2776.1	0	87.72	38.371	372.43	1	1
381	1754.4	2714.2	1795.7	2724.5	0	54.18	29.793	100.58	1	1
382	2198.2	2714.2	2466.5	2807	0	323.79	48.462	444.09	1	1
383	2198.2	2714.2	2291	2879.3	0	203.82	85.962	533.82	1	1
384	1795.7	2724.5	1795.7	2745.1	0	20.64	61.539	151.68	0	0
385	1795.7	2724.5	2136.2	2745.1	0	383.13	39.731	83.583	1	-1
386	1228.1	2734.8	1321	2734.8	0	101.91	NaN	NaN	0	0
387	1228.1	2734.8	1228.1	2765.8	0	30.96	78.245	281.44	1	1
388	1321	2734.8	1331.3	2776.1	0	45.15	NaN	NaN	0	0
389	2992.8	2734.8	2992.8	2745.1	0	10.32	NaN	NaN	0	0
390	2992.8	2734.8	3023.8	2714.2	1	39.99	133.23	545.65	-1	NaN
391	546.96	2745.1	619.2	2765.8	0	81.27	385.09	606.9	1	1
392	546.96	2745.1	495.36	2899.9	0	176.73	120.51	745.62	1	1
393	949.44	2745.1	970.08	2755.4	0	24.51	NaN	NaN	0	0
394	949.44	2745.1	887.52	2807	0	87.72	NaN	NaN	0	0
395	1795.7	2745.1	1888.6	2869	0	174.15	37.512	371.93	1	1
396	2136.2	2745.1	2146.6	2776.1	1	34.83	NaN	NaN	-1	NaN
397	2992.8	2745.1	2879.3	2838	0	152.22	61.319	823.58	1	1
398	2992.8	2745.1	3292.1	2817.4	1	384.42	61.451	525.62	1	1
399	970.08	2755.4	1052.6	2827.7	0	112.23	76.623	998.21	1	1
400	619.2	2765.8	691.44	2869	0	132.87	90.081	580.42	1	1
401	1228.1	2765.8	1331.3	2776.1	0	125.13	51.52	464.55	1	1
402	1331.3	2776.1	1455.1	2858.6	0	158.67	49.128	413.14	1	1
403	1496.4	2776.1	1517	2817.4	0	50.31	54.656	581.01	1	1
404	887.52	2807	897.84	2858.6	0	55.47	109.83	513.66	1	1
405	2466.5	2807	2600.6	2889.6	0	168.99	74.06	350.86	1	1
406	1517	2817.4	1455.1	2858.6	0	78.69	NaN	NaN	0	0
407	1517	2817.4	1785.4	2858.6	0	303.15	62.252	692.68	1	1
408	1052.6	2827.7	1021.7	2920.6	0	105.78	69.229	536.51	1	1
409	1052.6	2827.7	1465.4	2951.5	0	481.17	60.326	656.32	1	1
410	2879.3	2838	2879.3	2858.6	0	20.64	62.437	813.75	1	1
411	897.84	2858.6	1021.7	2920.6	0	149.64	52.325	407.24	1	1
412	897.84	2858.6	908.16	3085.7	0	256.71	79.799	590.7	1	1
413	1455.1	2858.6	1465.4	2951.5	0	96.75	NaN	NaN	0	0
414	1785.4	2858.6	1847.3	2899.9	0	78.69	81.883	524.29	1	1
415	1785.4	2858.6	1764.7	2889.6	1	39.99	63.457	696.57	-1	NaN
416	2879.3	2858.6	2796.7	2951.5	0	132.87	65.675	604.75	1	1
417	2879.3	2858.6	3302.4	3044.4	1	512.13	65.703	579.56	1	1
418	691.44	2869	712.08	3044.4	0	201.24	96.006	602.51	1	1
419	691.44	2869	650.16	2899.9	1	54.18	94.993	613.65	-1	NaN
420	1888.6	2869	1847.3	2899.9	0	54.18	251.54	409.35	1	1
421	1888.6	2869	2146.6	2972.2	0	300.57	42.191	389.66	1	-1
422	2291	2879.3	2187.8	2961.8	0	143.19	65.41	569.13	1	1
423	2291	2879.3	2528.4	2992.8	0	283.8	56.609	556.71	1	1
424	2600.6	2889.6	2590.3	2941.2	0	55.47	NaN	NaN	0	0
425	2600.6	2889.6	2796.7	2951.5	0	230.91	68.631	369.66	1	1
426	495.36	2899.9	371.52	2992.8	0	162.54	111.41	980.45	1	1
427	1847.3	2899.9	1919.5	3044.4	0	174.15	70.954	893.04	1	1
428	1021.7	2920.6	1083.6	2992.8	0	98.04	73.174	591.54	1	1
429	2590.3	2941.2	2528.4	2992.8	0	83.85	26.182	105.53	0	0
430	2590.3	2941.2	2817.4	3085.7	0	286.38	53.825	273.55	1	1
431	1465.4	2951.5	1548	3003.1	0	104.49	69.026	719.35	1	1
432	2796.7	2951.5	2838	3023.8	0	89.01	72.984	739.48	1	1
433	2187.8	2961.8	2146.6	2972.2	0	54.18	81.252	396.47	1	1
434	2187.8	2961.8	2249.8	3034.1	0	98.04	59.619	602.63	1	1
435	371.52	2992.8	268.32	3034.1	0	129	103.88	895.58	1	1
436	371.52	2992.8	433.44	3137.3	0	184.47	117.49	967.77	1	-1
437	1083.6	2992.8	1238.4	3096	0	265.74	44.391	366.54	1	1
438	1083.6	2992.8	1135.2	3116.6	0	168.99	68.221	502.01	1	1
439	2528.4	2992.8	2569.7	3106.3	0	130.29	63.639	607.82	1	1
440	1548	3003.1	1919.5	3044.4	0	430.86	51.61	399.6	1	1
441	1548	3003.1	1640.9	3116.6	0	152.22	66.205	721.01	1	1
442	2838	3023.8	2817.4	3085.7	0	70.95	NaN	NaN	0	0
443	2838	3023.8	3292.1	3157.9	1	523.74	63.017	462.7	1	1
444	268.32	3034.1	258	3044.4	0	14.19	NaN	NaN	0	0
445	2249.8	3034.1	2239.4	3085.7	0	55.47	41.225	781.51	1	1
446	2249.8	3034.1	2559.4	3116.6	0	352.17	37.18	265.41	1	1
447	258	3044.4	196.08	3281.8	0	272.19	121.1	654.74	1	1
448	258	3044.4	227.04	3013.4	1	43.86	120.12	694.14	-1	NaN
449	712.08	3044.4	897.84	3096	0	207.69	64.798	566.52	1	1
450	712.08	3044.4	619.2	3127	0	132.87	63.189	319.04	1	1
451	1919.5	3044.4	1929.8	3054.7	0	14.19	NaN	NaN	0	0
452	1929.8	3054.7	2146.6	3178.6	0	294.12	37.22	365.18	1	-1
453	1929.8	3054.7	2084.6	3240.5	0	255.42	77.909	767	1	1
454	908.16	3085.7	897.84	3096	0	14.19	NaN	NaN	0	0
455	908.16	3085.7	990.72	3096	1	86.43	103.51	591.1	-1	NaN
456	2239.4	3085.7	2414.9	3188.9	1	218.01	63.179	725.65	1	1
457	2817.4	3085.7	2838	3157.9	0	81.27	66.75	446.9	1	1
458	897.84	3096	887.52	3157.9	0	65.79	85.89	1052.2	1	1
459	1238.4	3096	1248.7	3106.3	0	14.19	NaN	NaN	0	0
460	1238.4	3096	1135.2	3116.6	0	119.97	NaN	NaN	0	0
461	1248.7	3106.3	1372.6	3188.9	0	170.28	37.023	405.72	1	1
462	2569.7	3106.3	2559.4	3116.6	0	14.19	NaN	NaN	0	0
463	2569.7	3106.3	2838	3157.9	0	297.99	54.112	246.91	1	1
464	1135.2	3116.6	1155.8	3240.5	0	140.61	NaN	NaN	0	0
465	1640.9	3116.6	1806	3312.7	0	356.04	58.209	557.15	1	1
466	2559.4	3116.6	2569.7	3209.5	1	105.78	57.514	167.06	0	0
467	619.2	3127	536.64	3168.2	0	99.33	49.251	296.91	1	1
468	619.2	3127	774	3250.8	0	230.91	41.285	195.63	0	0
469	433.44	3137.3	474.72	3230.2	0	109.65	37.332	190.77	1	1
470	887.52	3157.9	774	3250.8	0	152.22	62.15	564.47	1	1
471	887.52	3157.9	1063	3271.4	0	221.88	74.375	1001.7	1	1
472	2838	3157.9	3075.4	3209.5	1	267.03	67.757	551.32	1	1
473	536.64	3168.2	474.72	3230.2	0	99.33	47.603	332.88	1	1
474	536.64	3168.2	526.32	3157.9	1	14.19	NaN	NaN	0	0
475	2146.6	3178.6	2084.6	3240.5	0	87.72	NaN	NaN	0	0
476	2146.6	3178.6	2187.8	3199.2	1	64.5	69.835	545.86	1	1
477	1372.6	3188.9	1382.9	3281.8	0	96.75	56.62	475.09	1	1
478	474.72	3230.2	474.72	3271.4	0	41.28	79.659	376.87	1	1
479	1155.8	3240.5	1063	3271.4	0	105.78	45.927	417.79	1	-1
480	1155.8	3240.5	1382.9	3281.8	0	261.87	66.879	784.87	1	1
481	2084.6	3240.5	2146.6	3374.6	1	159.96	NaN	NaN	0	0
482	774	3250.8	897.84	3385	0	190.92	66.39	638.4	1	1
483	474.72	3271.4	402.48	3354	0	118.68	42.227	306.84	1	-1
484	474.72	3271.4	608.88	3385	0	187.05	68.571	689.21	1	1
485	1063	3271.4	1063	3343.7	0	72.24	69.094	698.87	1	1
486	196.08	3281.8	258	3354	0	98.04	85.131	859.6	1	1
487	196.08	3281.8	72.24	3539.8	0	344.43	71.662	331.8	1	1
488	1382.9	3281.8	1475.8	3354	0	122.55	74.085	851.52	1	1
489	1806	3312.7	1806	3343.7	0	30.96	507.11	714.27	1	1
490	1063	3343.7	897.84	3385	0	190.92	49.845	328.6	1	1
491	1063	3343.7	1413.8	3477.8	0	420.54	61.996	736.48	1	1
492	1806	3343.7	1475.8	3354	0	359.91	69.892	840.4	1	-1
493	1806	3343.7	1867.9	3405.6	0	94.17	86.205	826.35	1	1
494	258	3354	402.48	3354	0	161.25	65.508	391.92	1	1
495	258	3354	278.64	3488.2	0	143.19	90.951	788.12	1	1
496	402.48	3354	423.12	3405.6	0	60.63	29.354	202.68	1	1
497	1475.8	3354	1496.4	3405.6	0	60.63	232.14	523.62	1	1
498	608.88	3385	423.12	3405.6	0	211.56	35.944	258	1	-1
499	608.88	3385	732.72	3426.2	0	140.61	76.212	649.03	1	1
500	897.84	3385	866.88	3457.2	0	85.14	79.549	650.79	1	1
501	423.12	3405.6	732.72	3643	0	485.04	42.042	277.69	1	1
502	1496.4	3405.6	1589.3	3467.5	0	118.68	58.098	505.56	1	1
503	1496.4	3405.6	1413.8	3477.8	0	112.23	38.22	171.29	1	-1
504	1867.9	3405.6	1991.8	3446.9	0	140.61	84.548	866.56	1	1
505	1867.9	3405.6	1620.2	3467.5	0	273.48	52.146	288.6	1	-1
506	732.72	3426.2	866.88	3457.2	0	147.06	67.711	683.09	1	1
507	732.72	3426.2	732.72	3643	0	251.55	50.067	251.43	1	1
508	1991.8	3446.9	2146.6	3415.9	1	167.7	37.302	68.105	1	-1
509	1991.8	3446.9	2146.6	3622.3	1	251.55	87.169	973.58	1	1
510	866.88	3457.2	970.08	3539.8	0	138.03	86.148	830.01	1	1
511	1589.3	3467.5	1620.2	3467.5	0	30.96	64.873	381.91	1	1
512	1589.3	3467.5	1444.8	3519.1	0	180.6	51.984	74.418	0	0
513	1620.2	3467.5	1847.3	3653.3	0	322.5	53.624	375.24	1	1
514	1413.8	3477.8	1444.8	3519.1	0	54.18	60.907	558.48	1	1
515	278.64	3488.2	206.4	3622.3	0	163.83	100.4	663.87	1	1
516	278.64	3488.2	546.96	3746.2	0	411.51	56.719	388.8	1	1
517	1444.8	3519.1	1393.2	3591.4	0	94.17	65.071	639.21	1	1
518	72.24	3539.8	206.4	3622.3	0	168.99	37.09	183.24	1	1
519	72.24	3539.8	82.56	3787.4	0	286.38	56.988	290.55	1	1
520	970.08	3539.8	1290	3653.3	0	425.7	72.378	549.16	1	1
521	970.08	3539.8	970.08	3684.2	0	161.25	81.354	662.71	1	1
522	1393.2	3591.4	1290	3653.3	0	135.45	38.515	268.12	1	-1
523	1393.2	3591.4	1506.7	3694.6	0	156.09	61.724	802.79	1	1
524	206.4	3622.3	216.72	3653.3	0	34.83	143.94	392.23	1	1
525	732.72	3643	794.64	3704.9	0	94.17	50.99	315.71	1	1
526	216.72	3653.3	206.4	3787.4	0	138.03	82.26	769.55	1	1
527	216.72	3653.3	443.76	3808.1	0	303.15	36.669	210.9	1	1
528	1290	3653.3	1465.4	3756.5	0	218.01	56.414	411.1	1	1
529	1847.3	3653.3	1558.3	3715.2	0	337.98	66.557	375.42	1	-1
530	1847.3	3653.3	2115.6	3839	0	398.61	70.151	563.62	1	1
531	970.08	3684.2	794.64	3704.9	0	184.47	50.266	70.666	1	-1
532	970.08	3684.2	1021.7	3828.7	0	166.41	82.605	663.47	1	1
533	1506.7	3694.6	1558.3	3715.2	0	60.63	55.525	495.47	1	1
534	1506.7	3694.6	1465.4	3756.5	0	78.69	115.05	529.25	1	-1
535	794.64	3704.9	990.72	3870	0	313.47	60.777	387.29	1	1
536	1558.3	3715.2	1548	3777.1	0	65.79	70.068	300.07	1	1
537	546.96	3746.2	443.76	3808.1	0	129	38.635	15.783	1	1
538	546.96	3746.2	619.2	3818.4	0	101.91	46.105	315.48	1	1
539	1465.4	3756.5	1548	3777.1	0	91.59	45.92	320.38	1	1
540	1548	3777.1	1630.6	3839	0	114.81	68	474.51	1	1
541	82.56	3787.4	206.4	3787.4	0	132.87	NaN	NaN	0	0
542	82.56	3787.4	82.56	3849.4	0	61.92	60.998	362.1	1	1
543	206.4	3787.4	268.32	3931.9	0	170.28	85.614	808.34	1	1
544	443.76	3808.1	433.44	3839	0	34.83	56.197	150.49	1	1
545	619.2	3818.4	639.84	3849.4	0	39.99	70.898	287.65	1	1
546	1021.7	3828.7	990.72	3870	0	54.18	NaN	NaN	0	0
547	1021.7	3828.7	1269.4	3921.6	0	286.38	72.721	590.85	1	1
548	433.44	3839	268.32	3931.9	0	203.82	35.243	188.18	1	-1
549	433.44	3839	526.32	3952.6	0	152.22	51.311	413.68	1	1
550	681.12	3839	639.84	3849.4	0	45.15	118.68	183.01	1	-1
551	681.12	3839	804.96	3952.6	0	176.73	43.202	292.63	1	1
552	1630.6	3839	2033	3880.3	0	470.85	63.203	321.05	1	1
553	1630.6	3839	1651.2	3931.9	0	101.91	57.223	401.5	1	1
554	2115.6	3839	2033	3880.3	0	99.33	NaN	NaN	0	0
555	2115.6	3839	2146.6	3880.3	1	54.18	NaN	NaN	0	0
556	82.56	3849.4	51.6	4148.6	0	352.17	49.903	289.57	1	1
557	639.84	3849.4	588.24	3962.9	0	135.45	27.868	151.02	1	1
558	990.72	3870	1207.4	4035.1	0	317.34	67.299	388.37	1	1
559	2033	3880.3	2053.7	3942.2	0	70.95	57.532	307.42	1	1
560	1269.4	3921.6	1651.2	3931.9	0	437.31	64.633	505.08	1	1
561	1269.4	3921.6	1269.4	4014.5	0	109.65	NaN	NaN	0	0
562	268.32	3931.9	288.96	4035.1	0	112.23	80.618	791.03	1	1
563	1651.2	3931.9	1775	4004.2	0	153.51	78.978	547.72	1	1
564	2053.7	3942.2	1775	4004.2	0	304.44	44.933	206.7	1	-1
565	2053.7	3942.2	2105.3	4004.2	0	83.85	75.073	321.31	1	1
566	526.32	3952.6	588.24	3962.9	0	65.79	82.614	498.14	1	1
567	526.32	3952.6	433.44	4055.8	0	148.35	67.341	716.63	1	-1
568	804.96	3952.6	639.84	4076.4	0	228.33	31.569	117.98	1	-1
569	804.96	3952.6	1145.5	4097	0	446.34	62.925	342.81	1	1
570	588.24	3962.9	639.84	4076.4	0	135.45	80.02	440.35	1	1
571	1775	4004.2	1795.7	4035.1	0	39.99	183.91	407.54	1	1
572	2105.3	4004.2	2002.1	4097	0	141.9	NaN	NaN	0	0
573	2105.3	4004.2	2136.2	4055.8	1	64.5	NaN	NaN	0	0
574	1269.4	4014.5	1207.4	4035.1	0	70.95	111.97	157.5	1	-1
575	1269.4	4014.5	1310.6	4066.1	0	74.82	51.937	419.27	1	1
576	288.96	4035.1	319.92	4066.1	0	50.31	328.4	340.12	1	1
577	288.96	4035.1	268.32	4241.5	0	258	60.975	332.89	1	1
578	1207.4	4035.1	1217.8	4086.7	0	55.47	NaN	NaN	0	0
579	1795.7	4035.1	1558.3	4086.7	0	267.03	67.7	330.46	1	-1
580	1795.7	4035.1	2002.1	4097	0	248.97	76.453	684.15	1	1
581	433.44	4055.8	319.92	4066.1	0	135.45	86.205	580.2	1	-1
582	433.44	4055.8	567.6	4220.9	0	227.04	70.087	452.29	1	1
583	319.92	4066.1	464.4	4355	0	366.36	45.335	242.95	1	1
584	1310.6	4066.1	1558.3	4086.7	0	264.45	69.428	490.17	1	1
585	1310.6	4066.1	1248.7	4128	0	99.33	38.258	192.8	1	-1
586	639.84	4076.4	660.48	4210.6	0	150.93	81.804	488.68	1	1
587	1217.8	4086.7	1145.5	4097	0	76.11	59.267	219.36	0	0
588	1217.8	4086.7	1248.7	4128	0	54.18	57.46	313.9	1	1
589	1558.3	4086.7	1589.3	4148.6	0	74.82	35.705	71.91	1	1
590	1145.5	4097	1135.2	4076.4	1	24.51	54.304	312.97	-1	NaN
591	2002.1	4097	2033	4128	0	43.86	97.132	352.49	1	1
592	1248.7	4128	1197.1	4334.4	0	236.07	40.791	207.37	1	1
593	2033	4128	2053.7	4200.2	0	81.27	77.44	388.83	1	1
594	2033	4128	2146.6	4107.4	1	122.55	47.025	140.75	1	1
595	51.6	4148.6	103.2	4262.2	0	135.45	94.848	905.47	1	1
596	1589.3	4148.6	1599.6	4200.2	0	55.47	41.727	269.12	1	1
597	1599.6	4200.2	1651.2	4220.9	0	60.63	39.216	267.41	1	1
598	1599.6	4200.2	1579	4262.2	0	70.95	NaN	NaN	0	0
599	2053.7	4200.2	2043.4	4210.6	0	14.19	NaN	NaN	0	0
600	2053.7	4200.2	2136.2	4200.2	1	82.56	65.422	268.24	1	1
601	660.48	4210.6	567.6	4220.9	0	105.78	72.69	302.9	1	-1
602	660.48	4210.6	753.36	4272.5	0	118.68	93.188	576.75	1	1
603	2043.4	4210.6	1744.1	4262.2	0	349.59	50.276	205.05	1	-1
604	2043.4	4210.6	2125.9	4282.8	1	130.29	66.141	367.62	1	1
605	567.6	4220.9	660.48	4437.6	0	334.11	45.811	185.91	1	1
606	1651.2	4220.9	1651.2	4231.2	0	10.32	NaN	NaN	0	0
607	1651.2	4231.2	1744.1	4262.2	0	105.78	60.501	426	1	1
608	1651.2	4231.2	1579	4272.5	0	89.01	NaN	NaN	0	0
609	268.32	4241.5	227.04	4303.4	0	78.69	53.331	177.99	0	0
610	268.32	4241.5	371.52	4344.7	0	152.22	55.716	448.75	1	1
611	103.2	4262.2	154.8	4313.8	0	73.53	107.83	785.7	1	1
612	103.2	4262.2	61.92	4499.5	0	303.15	33.055	271.68	1	1
613	1579	4262.2	1579	4272.5	0	10.32	NaN	NaN	0	0
614	1579	4262.2	1207.4	4344.7	0	414.09	72.144	425.73	1	-1
615	1744.1	4262.2	2022.7	4447.9	0	417.96	64.246	318.19	1	1
616	753.36	4272.5	784.32	4344.7	0	85.14	53.123	277.78	1	1
617	753.36	4272.5	1083.6	4344.7	0	402.48	76.664	676.81	1	1
618	1579	4272.5	1589.3	4334.4	0	65.79	69.383	304.64	1	1
619	227.04	4303.4	154.8	4313.8	0	85.14	NaN	NaN	0	0
620	227.04	4303.4	258	4406.6	0	116.1	35.383	194.13	1	1
621	154.8	4313.8	185.76	4406.6	0	105.78	99.483	745.44	1	1
622	1197.1	4334.4	1083.6	4344.7	0	126.42	75.603	336.22	1	-1
623	1197.1	4334.4	1207.4	4344.7	0	14.19	NaN	NaN	0	0
624	1589.3	4334.4	1455.1	4406.6	0	163.83	40.995	192.8	1	-1
625	1589.3	4334.4	1702.8	4427.3	0	158.67	67.986	486.19	1	1
626	371.52	4344.7	464.4	4355	0	96.75	54.38	309.02	1	1
627	371.52	4344.7	371.52	4447.9	0	103.2	NaN	NaN	0	0
628	784.32	4344.7	908.16	4386	0	140.61	54.015	213.96	1	1
629	784.32	4344.7	743.04	4437.6	0	109.65	55.824	184.64	1	1
630	1083.6	4344.7	1042.3	4447.9	0	119.97	33.804	224.13	1	1
631	1207.4	4344.7	1455.1	4406.6	0	340.56	36.17	222.84	1	1
632	464.4	4355	536.64	4406.6	0	94.17	71.531	364.74	1	1
633	908.16	4386	918.48	4417	0	34.83	239.41	263.03	1	1
634	185.76	4406.6	258	4406.6	0	81.27	179.04	472.69	1	1
635	185.76	4406.6	165.12	4437.6	0	39.99	NaN	NaN	0	0
636	258	4406.6	371.52	4447.9	0	139.32	80.828	457.25	1	1
637	536.64	4406.6	660.48	4437.6	0	145.77	45.923	301.11	1	1
638	536.64	4406.6	526.32	4540.8	0	147.06	50.93	135.23	1	1
639	1455.1	4406.6	1537.7	4540.8	0	168.99	34.562	146.88	1	1
640	918.48	4417	980.4	4417	0	78.69	69.303	321.28	1	1
641	918.48	4417	743.04	4437.6	0	201.24	66.775	348.74	1	-1
642	980.4	4417	1042.3	4447.9	0	74.82	61.097	368.33	1	1
643	1702.8	4427.3	2022.7	4447.9	0	362.49	78.367	455.49	1	1
644	1702.8	4427.3	1630.6	4499.5	0	101.91	NaN	NaN	0	0
645	165.12	4437.6	61.92	4499.5	0	129	78.508	531.48	1	1
646	165.12	4437.6	247.68	4571.8	0	168.99	63.924	421.63	1	1
647	660.48	4437.6	712.08	4468.6	0	70.95	61.663	252.11	1	1
648	743.04	4437.6	712.08	4468.6	0	43.86	67.587	133.28	1	-1
649	371.52	4447.9	516	4551.1	0	187.05	67.673	655.82	1	1
650	1042.3	4447.9	1042.3	4458.2	0	10.32	NaN	NaN	0	0
651	2022.7	4447.9	2022.7	4458.2	0	10.32	NaN	NaN	0	0
652	1042.3	4458.2	1176.5	4540.8	0	168.99	69.125	321.89	1	1
653	1042.3	4458.2	877.2	4623.4	0	251.55	48.377	89.185	1	-1
654	2022.7	4458.2	2053.7	4582.1	0	136.74	72.049	324.39	1	1
655	2022.7	4458.2	2146.6	4437.6	1	156.09	61.049	358.19	1	1
656	712.08	4468.6	784.32	4561.4	0	122.55	52.702	446.91	1	1
657	61.92	4499.5	196.08	4716.2	1	299.28	102.49	534.77	1	1
658	1630.6	4499.5	1537.7	4540.8	0	109.65	39.332	276.5	1	-1
659	1630.6	4499.5	1744.1	4633.7	0	199.95	33.534	155.29	1	1
660	526.32	4540.8	516	4551.1	0	14.19	NaN	NaN	0	0
661	526.32	4540.8	743.04	4654.3	0	295.41	81.332	681.81	1	1
662	1176.5	4540.8	1310.6	4582.1	0	189.63	55.482	318.09	1	1
663	1537.7	4540.8	1475.8	4602.7	0	87.72	48.207	290.49	1	-1
664	516	4551.1	402.48	4644	0	158.67	43.973	304.04	1	-1
665	784.32	4561.4	877.2	4623.4	0	118.68	62.747	312.09	1	1
666	784.32	4561.4	743.04	4654.3	0	109.65	43.279	198.44	1	-1
667	247.68	4571.8	402.48	4644	0	184.47	67.444	358.54	1	1
668	247.68	4571.8	288.96	4705.9	1	174.15	44.806	187.3	1	1
669	1310.6	4582.1	1382.9	4623.4	0	89.01	63.059	456.76	1	1
670	2053.7	4582.1	1754.4	4644	0	350.88	70.063	319.06	1	-1
671	2053.7	4582.1	2115.6	4602.7	1	70.95	86.97	490.25	1	1
672	1475.8	4602.7	1382.9	4623.4	0	101.91	72.048	310.59	1	-1
673	1475.8	4602.7	1558.3	4685.3	0	117.39	29.067	167.71	1	1
674	877.2	4623.4	1207.4	4726.6	1	405.06	47.085	171.46	1	1
675	1382.9	4623.4	1331.3	4726.6	1	125.13	29.75	51.822	1	-1
676	1744.1	4633.7	1733.8	4644	0	14.19	NaN	NaN	0	0
677	1744.1	4633.7	1754.4	4644	0	14.19	NaN	NaN	0	0
678	402.48	4644	443.76	4705.9	1	85.14	35.208	273.17	1	1
679	1733.8	4644	1744.1	4654.3	0	14.19	NaN	NaN	0	0
680	1733.8	4644	1558.3	4685.3	0	192.21	48.451	279.95	1	-1
681	1754.4	4644	1744.1	4654.3	0	14.19	NaN	NaN	0	0
682	743.04	4654.3	825.6	4695.6	1	99.33	55.659	273.68	1	1
683	1744.1	4654.3	1671.8	4726.6	1	119.97	28.542	220.95	1	-1
684	1558.3	4685.3	1558.3	4716.2	1	30.96	NaN	NaN	0	0
685	1166.2	165.12	1506.7	237.36	0	477.3	35.07	12.46	1	-1
686	2848.3	1166.2	2786.4	1351.9	0	292.83	43.821	133.65	1	1
687	278.64	1971.1	433.44	2177.5	0	327.66	49.785	269.63	1	1
688	1001	2373.6	970.08	2476.8	0	194.79	43.955	100.8	1	1
689	1145.5	2332.3	1135.2	2456.2	0	168.99	41.214	280.42	1	1
690	1754.4	2714.2	1795.7	2745.1	0	81.27	32.976	69.233	1	1
691	2146.6	2972.2	2239.4	3085.7	0	214.14	41.64	421.44	1	-1
692	1640.9	3116.6	1806	3312.7	0	381.84	51.387	484.76	1	1
693	1248.7	3106.3	1372.6	3188.9	0	234.78	57.539	454.67	1	1
694	454.08	2611	619.2	2765.8	0	432.15	40.182	133.47	1	1
695	495.36	2899.9	433.44	3137.3	0	370.23	35.806	203.43	1	1
696	619.2	3818.4	681.12	3839	0	170.28	109.8	203.51	1	1
697	82.56	3849.4	51.6	4148.6	0	375.39	42.914	238.78	1	1
698	1589.3	4148.6	1651.2	4220.9	0	130.29	50.469	113.4	1	1
699	908.16	4386	980.4	4417	0	129	45.314	124.29	1	1
700	1300.3	2146.6	1238.4	2167.2	0	85.14	24.265	55.663	1	1
701	1176.5	4540.8	1310.6	4582.1	0	194.79	40.07	92.45	1	1
